# Supplementary material for: (4R,5S)-5-Benzyl-4-isopropyl-1,3,4-oxadiazinan-2-one
Source: Acta Crystallogr Sect E Struct Rep Online. 2008 May 10;64(Pt 6):o1040–1. doi: 10.1107/S1600536808013056 (PMC2961530; doi:10.1107/S1600536808013056)
Supplement: Supplementary file 1 [file e-64-o1040-sup1.cif]

##############################################################################
###                                                                        ###
###        Electronic paper (Acta Crystallographica Section E)             ###
###                                                                        ###
##############################################################################
#                                                                            #
# This CIF contains the data in a paper accepted for publication in Acta     #
# Crystallographica Section E. It conforms to the requirements of Notes      #
# for Authors for Section E, and has been peer reviewed under the auspices   #
# of the IUCr Commission on Journals.                                        #
#                                                                            #
# Full details of the Crystallographic Information File format               #
# are given in the paper "The Crystallographic Information File (CIF):       #
# a New Standard Archive File for Crystallography" by S. R. Hall, F. H.      #
# Allen and I. D. Brown [Acta Cryst. (1991), A47, 655-685].                  #
#                                                                            #
# The current version of the core CIF dictionary is obtainable from          #
# ftp://ftp.iucr.org/pub/cif_core.dic. The current version number is 2.4.    #
#                                                                            #
# Software is freely available for graphical display of the structure(s) in  #
# this CIF.  For information consult the CIF home page http://www.iucr.org/  #
# cif/home.html                                                              #
#                                                                            #
# This file may be used for bona fide research purposes within the           #
# scientific community so long as proper attribution is given to the journal # 
# article from which it was obtained.                                        #
#                                                                            #
##############################################################################
                                             
data_global
_audit_creation_method     'WinGX routine CIF_UPDATE'
_audit_conform_dict_name     cif_core.dic
_audit_conform_dict_version     2.2
_journal_date_recd_electronic     2008-05-01
_journal_date_accepted     2008-05-02
_journal_name_full     'Acta Crystallographica, Section E'
_journal_year     2008
_journal_volume     64
_journal_issue      6
_journal_page_first     o1040
_journal_page_last     o1041
_journal_paper_category     QO
_journal_coeditor_code     SG2243
_publ_contact_author_name     'Ferrence, Gregory M.'
_publ_contact_author_address
;
CB 4160
Department of Chemistry
Illinois State University
Normal, IL 61790
;
_publ_contact_author_email     ferrence@illinoisstate.edu
_publ_contact_author_fax     '(309)4385538'
_publ_contact_author_phone     '(309)4387971'
_publ_section_title
;
(4<i>R</i>,5<i>S</i>)-5-Benzyl-4-isopropyl-1,3,4-oxadiazinan-2-one
;
loop_
    _publ_author_name
    _publ_author_address
    'Lacey D. Addison'
;
CB 4160
Department of Chemistry
Illinois State University
Normal, IL 61790
USA
;
    'Delvis D. Dore'
;
CB 4160
Department of Chemistry
Illinois State University
Normal, IL 61790
USA
;
    'Shawn R. Hitchcock'
;
CB 4160
Department of Chemistry
Illinois State University
Normal, IL 61790
USA
;
    'Gregory M. Ferrence'
;
CB 4160
Department of Chemistry
Illinois State University
Normal, IL 61790
USA
;
data_I
_audit_creation_method     'WinGX routine CIF_UPDATE'
_chemical_name_systematic
;
(4<i>R</i>,5<i>S</i>)-5-Benzyl-4-isopropyl-1,3,4-oxadiazinan-2-one
;
_chemical_formula_moiety     'C13 H18 N2 O2'
_chemical_formula_sum     'C13 H18 N2 O2'
_chemical_formula_iupac     'C13 H18 N2 O2'
_chemical_formula_weight     234.29
_symmetry_cell_setting     orthorhombic
_symmetry_space_group_name_H-M     'P 21 21 21'
_symmetry_space_group_name_Hall     'P 2ac 2ab'
loop_
    _symmetry_equiv_pos_as_xyz
    'x, y, z'
    '-x+1/2, -y, z+1/2'
    'x+1/2, -y+1/2, -z'
    '-x, y+1/2, -z+1/2'
_cell_length_a     9.6423(14)
_cell_length_b     11.4974(17)
_cell_length_c     22.600(3)
_cell_angle_alpha     90
_cell_angle_beta     90
_cell_angle_gamma     90
_cell_volume     2505.5(6)
_cell_formula_units_Z     8
_cell_measurement_reflns_used     8817
_cell_measurement_theta_min     2.2964
_cell_measurement_theta_max     30.5091
_cell_measurement_temperature     100(2)
_exptl_crystal_description     block
_exptl_crystal_colour     colourless
_exptl_crystal_size_max     0.43
_exptl_crystal_size_mid     0.23
_exptl_crystal_size_min     0.23
_exptl_crystal_density_diffrn     1.242
_exptl_crystal_density_method     'not measured'
_exptl_crystal_F_000     1008
_exptl_absorpt_coefficient_mu     0.085
_exptl_absorpt_correction_type     multi-scan
_exptl_absorpt_process_details     'SADABS in SAINT-Plus (Bruker, 2003)'
_exptl_absorpt_correction_T_min     0.9645
_exptl_absorpt_correction_T_max     0.9808
_diffrn_radiation_type     MoK\a
_diffrn_radiation_wavelength     0.71073
_diffrn_radiation_source     'sealed tube'
_diffrn_radiation_monochromator     'graphite'
_diffrn_measurement_device_type     'Bruker SMART APEX CCD'
_diffrn_measurement_method     \w
_diffrn_reflns_number     25602
_diffrn_reflns_av_R_equivalents     0.0413
_diffrn_reflns_theta_min     1.8
_diffrn_reflns_theta_max     28.28
_diffrn_reflns_theta_full     28.28
_diffrn_measured_fraction_theta_max     1
_diffrn_measured_fraction_theta_full     1
_diffrn_reflns_limit_h_min     -12
_diffrn_reflns_limit_h_max     12
_diffrn_reflns_limit_k_min     -15
_diffrn_reflns_limit_k_max     15
_diffrn_reflns_limit_l_min     -29
_diffrn_reflns_limit_l_max     30
_diffrn_standards_number     0
_diffrn_standards_decay_%     0
_reflns_number_total     3499
_reflns_number_gt     3403
_reflns_threshold_expression     I>2\s(I)
_refine_ls_structure_factor_coef     Fsqd
_refine_ls_matrix_type     full
_refine_ls_R_factor_gt     0.0597
_refine_ls_wR_factor_ref     0.1334
_refine_ls_goodness_of_fit_ref     1.32
_refine_ls_restrained_S_all     1.32
_refine_ls_number_reflns     3499
_refine_ls_number_parameters     307
_refine_ls_number_restraints     0
_refine_ls_hydrogen_treatment     constr
_refine_ls_weighting_scheme     calc
_refine_ls_weighting_details
         'calc w=1/[\s^2^(Fo^2^)+(0.0413P)^2^+1.6549P] where P=(Fo^2^+2Fc^2^)/3'
_refine_ls_shift/su_max     0
_refine_diff_density_max     0.37
_refine_diff_density_min     -0.246
_refine_ls_extinction_method     none
_refine_ls_abs_structure_Flack     .
loop_
    _atom_type_symbol
    _atom_type_description
    _atom_type_scat_dispersion_real
    _atom_type_scat_dispersion_imag
    _atom_type_scat_source
    C C 0.0033 0 'International Tables Vol C Tables 4.2.6.8 and 6.1.1.4'
    H H 0 0 'International Tables Vol C Tables 4.2.6.8 and 6.1.1.4'
    N N 0.0061 0 'International Tables Vol C Tables 4.2.6.8 and 6.1.1.4'
    O O 0.0106 0 'International Tables Vol C Tables 4.2.6.8 and 6.1.1.4'
_computing_data_collection     'SMART (Bruker, 2003)'
_computing_cell_refinement     'SAINT-Plus (Bruker, 2003)'
_computing_data_reduction     'SAINT-Plus (Bruker, 2003)'
_computing_structure_solution     'SIR2004 (Burla <i>et al.</i>,  2005)'
_computing_structure_refinement     'SHELXL97 (Sheldrick, 2008)'
_computing_molecular_graphics
;
<i>ORTEP-3 for Windows</i> (Farrugia, 1997) and <i>Mercury</i> (Macrae
<i>et al.</i>,  2006)
;
_computing_publication_material
              '<i>WinGX</i> (Farrugia, 1999) and <i>publCIF</i> (Westrip, 2008)'
loop_
    _atom_site_type_symbol
    _atom_site_label
    _atom_site_fract_x
    _atom_site_fract_y
    _atom_site_fract_z
    _atom_site_U_iso_or_equiv
    _atom_site_adp_type
    _atom_site_calc_flag
    _atom_site_refinement_flags
    _atom_site_occupancy
    _atom_site_disorder_assembly
    _atom_site_disorder_group
    O O1A 0.5275(2) 0.74524(18) 0.71574(9) 0.0200(4) Uani d . 1 . .
    C C2A 0.5986(3) 0.7897(3) 0.76134(13) 0.0176(6) Uani d . 1 . .
    O O17A 0.6692(2) 0.87684(18) 0.75304(9) 0.0213(4) Uani d . 1 . .
    N N3A 0.5897(2) 0.7389(2) 0.81457(10) 0.0170(5) Uani d . 1 . .
    H H3A 0.6512 0.7603 0.8412 0.02 Uiso calc R 1 . .
    N N4A 0.4904(2) 0.6534(2) 0.83257(10) 0.0154(5) Uani d . 1 . .
    C C5A 0.3806(3) 0.6483(2) 0.78779(12) 0.0165(5) Uani d . 1 . .
    H H5A 0.3265 0.5752 0.7943 0.02 Uiso calc R 1 . .
    C C6A 0.4435(3) 0.6429(3) 0.72638(13) 0.0191(6) Uani d . 1 . .
    H H6A1 0.5015 0.5723 0.7227 0.023 Uiso calc R 1 . .
    H H6A2 0.3687 0.6385 0.6964 0.023 Uiso calc R 1 . .
    C C7A 0.2806(3) 0.7517(3) 0.79456(13) 0.0206(6) Uani d . 1 . .
    H H7A1 0.3317 0.8247 0.7865 0.025 Uiso calc R 1 . .
    H H7A2 0.2059 0.7447 0.7647 0.025 Uiso calc R 1 . .
    C C8A 0.2163(3) 0.7588(3) 0.85530(13) 0.0189(6) Uani d . 1 . .
    C C9A 0.0827(3) 0.7173(3) 0.86541(14) 0.0232(6) Uani d . 1 . .
    H H9A 0.031 0.686 0.8333 0.028 Uiso calc R 1 . .
    C C10A 0.0233(3) 0.7206(3) 0.92131(15) 0.0263(7) Uani d . 1 . .
    H H10A -0.0681 0.6921 0.9273 0.032 Uiso calc R 1 . .
    C C11A 0.0976(3) 0.7656(3) 0.96826(14) 0.0251(7) Uani d . 1 . .
    H H11A 0.0584 0.7669 1.0068 0.03 Uiso calc R 1 . .
    C C12A 0.2293(3) 0.8086(3) 0.95870(15) 0.0281(7) Uani d . 1 . .
    H H12A 0.2802 0.8407 0.9908 0.034 Uiso calc R 1 . .
    C C13A 0.2878(3) 0.8053(3) 0.90287(15) 0.0249(7) Uani d . 1 . .
    H H13A 0.3786 0.8354 0.8971 0.03 Uiso calc R 1 . .
    C C14A 0.5541(3) 0.5392(2) 0.84671(13) 0.0180(6) Uani d . 1 . .
    H H14A 0.5723 0.4953 0.8093 0.022 Uiso calc R 1 . .
    C C15A 0.6894(3) 0.5566(3) 0.88013(14) 0.0250(7) Uani d . 1 . .
    H H15A 0.7547 0.5999 0.8552 0.037 Uiso calc R 1 . .
    H H15B 0.7291 0.4808 0.8902 0.037 Uiso calc R 1 . .
    H H15C 0.6714 0.6006 0.9165 0.037 Uiso calc R 1 . .
    C C16A 0.4514(4) 0.4714(3) 0.88512(15) 0.0285(7) Uani d . 1 . .
    H H16A 0.3644 0.4606 0.8633 0.043 Uiso calc R 1 . .
    H H16B 0.4331 0.5149 0.9216 0.043 Uiso calc R 1 . .
    H H16C 0.4908 0.3952 0.895 0.043 Uiso calc R 1 . .
    O O1B 0.8672(2) 0.98233(18) 0.94720(9) 0.0218(5) Uani d . 1 . .
    C C2B 0.7980(3) 0.9425(2) 0.89999(13) 0.0175(5) Uani d . 1 . .
    O O17B 0.7047(2) 0.87193(19) 0.90751(9) 0.0221(5) Uani d . 1 . .
    N N3B 0.8282(3) 0.9856(2) 0.84613(11) 0.0187(5) Uani d . 1 . .
    H H3B 0.7824 0.955 0.8163 0.022 Uiso calc R 1 . .
    N N4B 0.9257(3) 1.0754(2) 0.83144(11) 0.0177(5) Uani d . 1 . .
    C C5B 0.9584(3) 1.1386(2) 0.88641(13) 0.0188(6) Uani d . 1 . .
    H H5B 1.0451 1.1841 0.8792 0.023 Uiso calc R 1 . .
    C C6B 0.9879(3) 1.0537(2) 0.93632(14) 0.0200(6) Uani d . 1 . .
    H H6B1 1.0676 1.0036 0.9256 0.024 Uiso calc R 1 . .
    H H6B2 1.0123 1.0971 0.9727 0.024 Uiso calc R 1 . .
    C C7B 0.8430(3) 1.2258(3) 0.90152(14) 0.0216(6) Uani d . 1 . .
    H H7B1 0.8272 1.2779 0.8673 0.026 Uiso calc R 1 . .
    H H7B2 0.7558 1.1832 0.9094 0.026 Uiso calc R 1 . .
    C C8B 0.8812(3) 1.2979(2) 0.95530(14) 0.0205(6) Uani d . 1 . .
    C C9B 0.9766(4) 1.3882(3) 0.95059(15) 0.0261(7) Uani d . 1 . .
    H H9B 1.0129 1.4084 0.9129 0.031 Uiso calc R 1 . .
    C C10B 1.0197(4) 1.4496(3) 1.00054(16) 0.0291(7) Uani d . 1 . .
    H H10B 1.0845 1.5114 0.9968 0.035 Uiso calc R 1 . .
    C C11B 0.9680(4) 1.4202(3) 1.05520(17) 0.0325(8) Uani d . 1 . .
    H H11B 0.9978 1.4613 1.0894 0.039 Uiso calc R 1 . .
    C C12B 0.8727(4) 1.3309(3) 1.06053(16) 0.0341(8) Uani d . 1 . .
    H H12B 0.8368 1.3108 1.0983 0.041 Uiso calc R 1 . .
    C C13B 0.8296(4) 1.2707(3) 1.01068(15) 0.0286(7) Uani d . 1 . .
    H H13B 0.7636 1.2099 1.0146 0.034 Uiso calc R 1 . .
    C C14B 1.0493(3) 1.0225(3) 0.80199(13) 0.0207(6) Uani d . 1 . .
    H H14B 1.0973 0.9692 0.8303 0.025 Uiso calc R 1 . .
    C C15B 1.0028(4) 0.9540(3) 0.74778(15) 0.0255(6) Uani d . 1 . .
    H H15D 0.9394 0.8919 0.76 0.038 Uiso calc R 1 . .
    H H15E 1.084 0.9198 0.7283 0.038 Uiso calc R 1 . .
    H H15F 0.9553 1.0062 0.7201 0.038 Uiso calc R 1 . .
    C C16B 1.1483(4) 1.1180(3) 0.78295(15) 0.0320(8) Uani d . 1 . .
    H H16D 1.1788 1.1619 0.8178 0.048 Uiso calc R 1 . .
    H H16E 1.101 1.1705 0.7554 0.048 Uiso calc R 1 . .
    H H16F 1.229 1.0833 0.7634 0.048 Uiso calc R 1 . .
loop_
    _atom_site_aniso_label
    _atom_site_aniso_U_11
    _atom_site_aniso_U_22
    _atom_site_aniso_U_33
    _atom_site_aniso_U_12
    _atom_site_aniso_U_13
    _atom_site_aniso_U_23
    O1A 0.0219(10) 0.0205(10) 0.0176(9) -0.0022(9) -0.0014(8) 0.0017(8)
    C2A 0.0151(12) 0.0162(13) 0.0215(14) 0.0042(11) -0.0003(11) -0.0015(11)
    O17A 0.0237(10) 0.0186(10) 0.0217(10) -0.0034(9) -0.0026(9) 0.0017(9)
    N3A 0.0147(11) 0.0186(11) 0.0178(11) -0.0011(10) -0.0048(9) -0.0007(9)
    N4A 0.0146(11) 0.0122(10) 0.0193(11) 0.0005(9) -0.0011(9) 0.0018(9)
    C5A 0.0141(12) 0.0171(12) 0.0182(13) -0.0037(11) -0.0020(10) 0.0000(11)
    C6A 0.0199(14) 0.0189(13) 0.0185(14) -0.0034(12) -0.0037(11) -0.0001(11)
    C7A 0.0178(13) 0.0234(15) 0.0207(14) 0.0031(12) -0.0033(11) 0.0025(12)
    C8A 0.0175(13) 0.0149(13) 0.0243(14) 0.0059(11) -0.0035(11) 0.0008(11)
    C9A 0.0196(14) 0.0234(14) 0.0267(15) -0.0036(13) -0.0054(12) -0.0021(13)
    C10A 0.0217(15) 0.0255(15) 0.0317(16) -0.0036(13) 0.0020(13) 0.0049(13)
    C11A 0.0286(16) 0.0246(15) 0.0221(14) 0.0080(14) 0.0000(13) 0.0029(12)
    C12A 0.0248(15) 0.0331(18) 0.0265(16) 0.0082(14) -0.0089(13) -0.0110(14)
    C13A 0.0147(13) 0.0271(16) 0.0329(17) 0.0028(12) -0.0013(12) -0.0063(13)
    C14A 0.0232(14) 0.0139(12) 0.0169(13) 0.0039(11) -0.0021(11) 0.0013(10)
    C15A 0.0276(16) 0.0234(15) 0.0239(15) 0.0076(13) -0.0055(13) 0.0013(12)
    C16A 0.0364(18) 0.0229(15) 0.0262(15) -0.0040(14) -0.0032(14) 0.0086(13)
    O1B 0.0249(11) 0.0187(10) 0.0218(10) -0.0014(9) -0.0009(9) 0.0005(9)
    C2B 0.0183(13) 0.0134(12) 0.0207(13) 0.0045(11) 0.0003(11) -0.0028(11)
    O17B 0.0254(11) 0.0210(10) 0.0197(10) -0.0059(9) 0.0037(9) -0.0019(8)
    N3B 0.0194(12) 0.0183(12) 0.0185(11) -0.0044(10) -0.0018(10) 0.0001(9)
    N4B 0.0174(11) 0.0136(10) 0.0222(12) -0.0026(9) -0.0005(9) 0.0021(9)
    C5B 0.0183(13) 0.0146(12) 0.0233(14) -0.0044(11) -0.0033(11) 0.0017(11)
    C6B 0.0190(13) 0.0160(12) 0.0249(15) 0.0004(11) -0.0045(12) 0.0010(11)
    C7B 0.0202(13) 0.0159(13) 0.0286(15) 0.0020(11) -0.0040(12) -0.0003(12)
    C8B 0.0190(13) 0.0141(13) 0.0284(15) 0.0063(11) -0.0065(12) -0.0013(11)
    C9B 0.0283(16) 0.0179(14) 0.0319(17) 0.0011(13) -0.0076(14) 0.0023(13)
    C10B 0.0257(16) 0.0160(14) 0.046(2) 0.0012(13) -0.0127(15) -0.0024(14)
    C11B 0.0362(19) 0.0232(15) 0.0382(19) 0.0108(15) -0.0117(16) -0.0114(14)
    C12B 0.0343(18) 0.0376(19) 0.0305(17) 0.0087(16) 0.0041(15) -0.0045(15)
    C13B 0.0257(15) 0.0237(17) 0.0365(18) 0.0026(14) 0.0035(14) -0.0045(14)
    C14B 0.0161(13) 0.0246(14) 0.0215(14) 0.0050(12) 0.0007(11) 0.0062(12)
    C15B 0.0250(14) 0.0223(14) 0.0291(15) -0.0023(13) 0.0086(12) -0.0022(13)
    C16B 0.0276(16) 0.045(2) 0.0236(16) -0.0147(16) 0.0054(13) -0.0039(15)
_geom_special_details
;
All e.s.d.'s (except the e.s.d. in the dihedral angle between two l.s. planes)
are estimated using the full covariance matrix. The cell e.s.d.'s are taken
into account individually in the estimation of e.s.d.'s in distances, angles
and torsion angles; correlations between e.s.d.'s in cell parameters are only
used when they are defined by crystal symmetry. An approximate (isotropic)
treatment of cell e.s.d.'s is used for estimating e.s.d.'s involving l.s.
planes.
;
loop_
    _geom_bond_atom_site_label_1
    _geom_bond_atom_site_label_2
    _geom_bond_site_symmetry_2
    _geom_bond_distance
    _geom_bond_publ_flag
    O1A C2A . 1.339(3) ?
    O1A C6A . 1.449(3) ?
    C2A O17A . 1.226(4) ?
    C2A N3A . 1.340(4) y
    N3A N4A . 1.431(3) ?
    N3A H3A . 0.88 ?
    N4A C5A . 1.466(3) ?
    N4A C14A . 1.484(3) ?
    C5A C6A . 1.516(4) ?
    C5A C7A . 1.538(4) ?
    C5A H5A . 1 ?
    C6A H6A1 . 0.99 ?
    C6A H6A2 . 0.99 ?
    C7A C8A . 1.508(4) ?
    C7A H7A1 . 0.99 ?
    C7A H7A2 . 0.99 ?
    C8A C13A . 1.385(4) ?
    C8A C9A . 1.393(4) ?
    C9A C10A . 1.388(4) ?
    C9A H9A . 0.95 ?
    C10A C11A . 1.381(5) ?
    C10A H10A . 0.95 ?
    C11A C12A . 1.380(5) ?
    C11A H11A . 0.95 ?
    C12A C13A . 1.383(5) ?
    C12A H12A . 0.95 ?
    C13A H13A . 0.95 ?
    C14A C15A . 1.521(4) ?
    C14A C16A . 1.530(4) ?
    C14A H14A . 1 ?
    C15A H15A . 0.98 ?
    C15A H15B . 0.98 ?
    C15A H15C . 0.98 ?
    C16A H16A . 0.98 ?
    C16A H16B . 0.98 ?
    C16A H16C . 0.98 ?
    O1B C2B . 1.339(3) ?
    O1B C6B . 1.444(4) ?
    C2B O17B . 1.223(4) ?
    C2B N3B . 1.346(4) y
    N3B N4B . 1.435(3) ?
    N3B H3B . 0.88 ?
    N4B C5B . 1.474(4) ?
    N4B C14B . 1.494(4) ?
    C5B C6B . 1.519(4) ?
    C5B C7B . 1.536(4) ?
    C5B H5B . 1 ?
    C6B H6B1 . 0.99 ?
    C6B H6B2 . 0.99 ?
    C7B C8B . 1.517(4) ?
    C7B H7B1 . 0.99 ?
    C7B H7B2 . 0.99 ?
    C8B C13B . 1.383(5) ?
    C8B C9B . 1.391(4) ?
    C9B C10B . 1.394(5) ?
    C9B H9B . 0.95 ?
    C10B C11B . 1.374(5) ?
    C10B H10B . 0.95 ?
    C11B C12B . 1.383(5) ?
    C11B H11B . 0.95 ?
    C12B C13B . 1.386(5) ?
    C12B H12B . 0.95 ?
    C13B H13B . 0.95 ?
    C14B C16B . 1.517(4) ?
    C14B C15B . 1.524(5) ?
    C14B H14B . 1 ?
    C15B H15D . 0.98 ?
    C15B H15E . 0.98 ?
    C15B H15F . 0.98 ?
    C16B H16D . 0.98 ?
    C16B H16E . 0.98 ?
    C16B H16F . 0.98 ?
loop_
    _geom_angle_atom_site_label_1
    _geom_angle_atom_site_label_2
    _geom_angle_atom_site_label_3
    _geom_angle_site_symmetry_1
    _geom_angle_site_symmetry_3
    _geom_angle
    _geom_angle_publ_flag
    C2A O1A C6A . . 117.9(2) ?
    O17A C2A O1A . . 118.6(3) ?
    O17A C2A N3A . . 121.9(3) ?
    O1A C2A N3A . . 119.5(3) ?
    C2A N3A N4A . . 126.7(2) ?
    C2A N3A H3A . . 116.7 ?
    N4A N3A H3A . . 116.7 ?
    N3A N4A C5A . . 108.3(2) ?
    N3A N4A C14A . . 113.1(2) ?
    C5A N4A C14A . . 114.3(2) ?
    N4A C5A C6A . . 110.2(2) ?
    N4A C5A C7A . . 110.7(2) ?
    C6A C5A C7A . . 111.9(2) ?
    N4A C5A H5A . . 108 ?
    C6A C5A H5A . . 108 ?
    C7A C5A H5A . . 108 ?
    O1A C6A C5A . . 110.1(2) ?
    O1A C6A H6A1 . . 109.6 ?
    C5A C6A H6A1 . . 109.6 ?
    O1A C6A H6A2 . . 109.6 ?
    C5A C6A H6A2 . . 109.6 ?
    H6A1 C6A H6A2 . . 108.2 ?
    C8A C7A C5A . . 112.9(2) ?
    C8A C7A H7A1 . . 109 ?
    C5A C7A H7A1 . . 109 ?
    C8A C7A H7A2 . . 109 ?
    C5A C7A H7A2 . . 109 ?
    H7A1 C7A H7A2 . . 107.8 ?
    C13A C8A C9A . . 117.8(3) ?
    C13A C8A C7A . . 121.5(3) ?
    C9A C8A C7A . . 120.7(3) ?
    C10A C9A C8A . . 121.4(3) ?
    C10A C9A H9A . . 119.3 ?
    C8A C9A H9A . . 119.3 ?
    C11A C10A C9A . . 119.7(3) ?
    C11A C10A H10A . . 120.1 ?
    C9A C10A H10A . . 120.1 ?
    C12A C11A C10A . . 119.4(3) ?
    C12A C11A H11A . . 120.3 ?
    C10A C11A H11A . . 120.3 ?
    C11A C12A C13A . . 120.6(3) ?
    C11A C12A H12A . . 119.7 ?
    C13A C12A H12A . . 119.7 ?
    C12A C13A C8A . . 121.0(3) ?
    C12A C13A H13A . . 119.5 ?
    C8A C13A H13A . . 119.5 ?
    N4A C14A C15A . . 110.2(2) ?
    N4A C14A C16A . . 107.8(2) ?
    C15A C14A C16A . . 109.9(2) ?
    N4A C14A H14A . . 109.7 ?
    C15A C14A H14A . . 109.7 ?
    C16A C14A H14A . . 109.7 ?
    C14A C15A H15A . . 109.5 ?
    C14A C15A H15B . . 109.5 ?
    H15A C15A H15B . . 109.5 ?
    C14A C15A H15C . . 109.5 ?
    H15A C15A H15C . . 109.5 ?
    H15B C15A H15C . . 109.5 ?
    C14A C16A H16A . . 109.5 ?
    C14A C16A H16B . . 109.5 ?
    H16A C16A H16B . . 109.5 ?
    C14A C16A H16C . . 109.5 ?
    H16A C16A H16C . . 109.5 ?
    H16B C16A H16C . . 109.5 ?
    C2B O1B C6B . . 117.4(2) ?
    O17B C2B O1B . . 118.9(3) ?
    O17B C2B N3B . . 121.9(3) ?
    O1B C2B N3B . . 119.1(3) ?
    C2B N3B N4B . . 128.0(2) ?
    C2B N3B H3B . . 116 ?
    N4B N3B H3B . . 116 ?
    N3B N4B C5B . . 107.4(2) ?
    N3B N4B C14B . . 109.5(2) ?
    C5B N4B C14B . . 114.0(2) ?
    N4B C5B C6B . . 110.4(2) ?
    N4B C5B C7B . . 110.8(2) ?
    C6B C5B C7B . . 113.0(3) ?
    N4B C5B H5B . . 107.5 ?
    C6B C5B H5B . . 107.5 ?
    C7B C5B H5B . . 107.5 ?
    O1B C6B C5B . . 109.9(2) ?
    O1B C6B H6B1 . . 109.7 ?
    C5B C6B H6B1 . . 109.7 ?
    O1B C6B H6B2 . . 109.7 ?
    C5B C6B H6B2 . . 109.7 ?
    H6B1 C6B H6B2 . . 108.2 ?
    C8B C7B C5B . . 111.1(2) ?
    C8B C7B H7B1 . . 109.4 ?
    C5B C7B H7B1 . . 109.4 ?
    C8B C7B H7B2 . . 109.4 ?
    C5B C7B H7B2 . . 109.4 ?
    H7B1 C7B H7B2 . . 108 ?
    C13B C8B C9B . . 118.4(3) ?
    C13B C8B C7B . . 120.9(3) ?
    C9B C8B C7B . . 120.5(3) ?
    C8B C9B C10B . . 120.8(3) ?
    C8B C9B H9B . . 119.6 ?
    C10B C9B H9B . . 119.6 ?
    C11B C10B C9B . . 119.7(3) ?
    C11B C10B H10B . . 120.2 ?
    C9B C10B H10B . . 120.2 ?
    C10B C11B C12B . . 120.1(3) ?
    C10B C11B H11B . . 119.9 ?
    C12B C11B H11B . . 119.9 ?
    C11B C12B C13B . . 119.9(3) ?
    C11B C12B H12B . . 120 ?
    C13B C12B H12B . . 120 ?
    C8B C13B C12B . . 121.0(3) ?
    C8B C13B H13B . . 119.5 ?
    C12B C13B H13B . . 119.5 ?
    N4B C14B C16B . . 109.5(3) ?
    N4B C14B C15B . . 109.5(2) ?
    C16B C14B C15B . . 109.3(3) ?
    N4B C14B H14B . . 109.5 ?
    C16B C14B H14B . . 109.5 ?
    C15B C14B H14B . . 109.5 ?
    C14B C15B H15D . . 109.5 ?
    C14B C15B H15E . . 109.5 ?
    H15D C15B H15E . . 109.5 ?
    C14B C15B H15F . . 109.5 ?
    H15D C15B H15F . . 109.5 ?
    H15E C15B H15F . . 109.5 ?
    C14B C16B H16D . . 109.5 ?
    C14B C16B H16E . . 109.5 ?
    H16D C16B H16E . . 109.5 ?
    C14B C16B H16F . . 109.5 ?
    H16D C16B H16F . . 109.5 ?
    H16E C16B H16F . . 109.5 ?
loop_
    _geom_torsion_atom_site_label_1
    _geom_torsion_atom_site_label_2
    _geom_torsion_atom_site_label_3
    _geom_torsion_atom_site_label_4
    _geom_torsion_site_symmetry_1
    _geom_torsion_site_symmetry_2
    _geom_torsion_site_symmetry_3
    _geom_torsion_site_symmetry_4
    _geom_torsion
    _geom_torsion_publ_flag
    C6A O1A C2A O17A . . . . -179.4(2) ?
    C6A O1A C2A N3A . . . . -0.1(4) ?
    O17A C2A N3A N4A . . . . 166.0(3) ?
    O1A C2A N3A N4A . . . . -13.3(4) ?
    C2A N3A N4A C5A . . . . -12.3(4) ?
    C2A N3A N4A C14A . . . . 115.5(3) ?
    N3A N4A C5A C6A . . . . 47.0(3) ?
    C14A N4A C5A C6A . . . . -80.2(3) ?
    N3A N4A C5A C7A . . . . -77.3(3) ?
    C14A N4A C5A C7A . . . . 155.5(2) y
    C2A O1A C6A C5A . . . . 35.5(3) ?
    N4A C5A C6A O1A . . . . -60.1(3) ?
    C7A C5A C6A O1A . . . . 63.5(3) ?
    N4A C5A C7A C8A . . . . -56.9(3) ?
    C6A C5A C7A C8A . . . . 179.9(2) ?
    C5A C7A C8A C13A . . . . 79.7(4) ?
    C5A C7A C8A C9A . . . . -99.6(3) ?
    C13A C8A C9A C10A . . . . -0.9(5) ?
    C7A C8A C9A C10A . . . . 178.4(3) ?
    C8A C9A C10A C11A . . . . -0.2(5) ?
    C9A C10A C11A C12A . . . . 1.1(5) ?
    C10A C11A C12A C13A . . . . -1.0(5) ?
    C11A C12A C13A C8A . . . . -0.2(5) ?
    C9A C8A C13A C12A . . . . 1.1(5) ?
    C7A C8A C13A C12A . . . . -178.3(3) ?
    N3A N4A C14A C15A . . . . 40.3(3) ?
    C5A N4A C14A C15A . . . . 164.9(2) ?
    N3A N4A C14A C16A . . . . 160.2(2) ?
    C5A N4A C14A C16A . . . . -75.2(3) ?
    C6B O1B C2B O17B . . . . 172.3(2) ?
    C6B O1B C2B N3B . . . . -11.2(4) ?
    O17B C2B N3B N4B . . . . 174.2(3) ?
    O1B C2B N3B N4B . . . . -2.2(4) ?
    C2B N3B N4B C5B . . . . -17.0(4) ?
    C2B N3B N4B C14B . . . . 107.2(3) ?
    N3B N4B C5B C6B . . . . 46.5(3) ?
    C14B N4B C5B C6B . . . . -75.0(3) ?
    N3B N4B C5B C7B . . . . -79.5(3) ?
    C14B N4B C5B C7B . . . . 159.1(2) y
    C2B O1B C6B C5B . . . . 41.9(3) ?
    N4B C5B C6B O1B . . . . -61.0(3) ?
    C7B C5B C6B O1B . . . . 63.7(3) ?
    N4B C5B C7B C8B . . . . -175.5(2) ?
    C6B C5B C7B C8B . . . . 60.0(3) ?
    C5B C7B C8B C13B . . . . -99.3(3) ?
    C5B C7B C8B C9B . . . . 76.3(3) ?
    C13B C8B C9B C10B . . . . 0.3(5) ?
    C7B C8B C9B C10B . . . . -175.4(3) ?
    C8B C9B C10B C11B . . . . 0.4(5) ?
    C9B C10B C11B C12B . . . . -0.6(5) ?
    C10B C11B C12B C13B . . . . 0.2(5) ?
    C9B C8B C13B C12B . . . . -0.7(5) ?
    C7B C8B C13B C12B . . . . 175.0(3) ?
    C11B C12B C13B C8B . . . . 0.5(5) ?
    N3B N4B C14B C16B . . . . 176.4(2) ?
    C5B N4B C14B C16B . . . . -63.2(3) ?
    N3B N4B C14B C15B . . . . 56.5(3) ?
    C5B N4B C14B C15B . . . . 176.9(2) ?
