# Supplementary material for: (4R,5S)-5-Benzyl-4-isopropyl-1,3,4-oxadiazinan-2-one
Source: Acta Crystallogr Sect E Struct Rep Online. 2008 May 10;64(Pt 6):o1040–1. doi: 10.1107/S1600536808013056 (PMC2961530; doi:10.1107/S1600536808013056)
Supplement: Supplementary file 2 [file e-64-o1040-Isup2.hkl]

#
# h,k,l, Fc-squared, Fo-squared, sigma(Fo-squared) and status flag
#
data_I
_shelx_title ' 05adb06m in P 21 21 21'
_shelx_refln_list_code          4
_shelx_F_calc_maximum      159.89
_exptl_crystal_F_000      1008.00
_reflns_d_resolution_high  0.7500
 
loop_
 _symmetry_equiv_pos_as_xyz
 'x, y, z'
 '-x+1/2, -y, z+1/2'
 'x+1/2, -y+1/2, -z'
 '-x, y+1/2, -z+1/2'
 
_cell_length_a     9.6423
_cell_length_b    11.4974
_cell_length_c    22.6002
_cell_angle_alpha  90.000
_cell_angle_beta   90.000
_cell_angle_gamma  90.000
 
_shelx_F_squared_multiplier     1.000
 
loop_
 _refln_index_h
 _refln_index_k
 _refln_index_l
 _refln_F_squared_calc
 _refln_F_squared_meas
 _refln_F_squared_sigma
 _refln_observed_status
   2   0   0    14099.91    15043.37    259.98 o
   4   0   0     1240.13     1289.79     33.40 o
   6   0   0     1348.42     1273.54     26.42 o
   8   0   0       58.63       52.37      6.86 o
  10   0   0      183.79      185.45     14.06 o
  12   0   0       80.99      107.27     12.43 o
   1   1   0     3172.14     3515.20     39.27 o
   2   1   0    25564.15    27686.30    467.13 o
   3   1   0      747.12      806.20     12.17 o
   4   1   0     1077.27     1167.49     15.47 o
   5   1   0      236.95      256.08      6.71 o
   6   1   0      326.29      300.46      7.86 o
   7   1   0      180.68      158.31      6.42 o
   8   1   0       10.51       13.97      3.63 o
   9   1   0       17.73       28.32      4.91 o
  10   1   0       11.56       21.11      5.02 o
  11   1   0       11.13       31.02      5.80 o
  12   1   0      236.90      240.64     15.93 o
   0   2   0     3946.02     4139.86     71.20 o
   1   2   0     2058.89     2172.25     22.87 o
   2   2   0     5049.84     5362.97     60.05 o
   3   2   0     2072.07     2447.02     37.04 o
   4   2   0      653.14      617.03     10.03 o
   5   2   0        0.81        1.58      2.08 o
   6   2   0     1354.07     1558.71     21.48 o
   7   2   0      556.92      614.31     12.51 o
   8   2   0      261.19      258.91     15.74 o
   9   2   0      439.32      371.09     12.30 o
  10   2   0      320.15      298.41     13.87 o
  11   2   0        4.97       22.25      4.84 o
  12   2   0        1.96       29.55      4.13 o
   1   3   0     2084.94     1997.05     24.57 o
   2   3   0     6244.39     6393.22     81.66 o
   3   3   0      414.57      537.53     13.61 o
   4   3   0       58.47       65.28      4.19 o
   5   3   0     1407.84     1564.32     21.76 o
   6   3   0      943.08     1042.93     16.17 o
   7   3   0      303.54      289.13      9.81 o
   8   3   0       13.50       28.05      4.46 o
   9   3   0       78.11       92.26      7.39 o
  10   3   0       21.30       29.62      5.24 o
  11   3   0       21.62       35.10      4.99 o
  12   3   0       37.72       41.88      6.87 o
   0   4   0     9092.92     9641.46    162.73 o
   1   4   0      633.18      610.61      9.45 o
   2   4   0      112.74      118.13      3.95 o
   3   4   0        9.58        2.85      2.19 o
   4   4   0      121.25      132.58      5.68 o
   5   4   0     1681.83     1585.50     24.82 o
   6   4   0      336.28      365.03     10.59 o
   7   4   0       41.44       47.51      4.87 o
   8   4   0       15.42       13.35      3.41 o
   9   4   0        4.98        6.67      4.02 o
  10   4   0       34.70       38.11      5.05 o
  11   4   0       45.55       71.90     11.34 o
  12   4   0       27.18       43.21      4.03 o
   1   5   0      954.87      979.77     13.98 o
   2   5   0     3907.91     4068.29     45.77 o
   3   5   0      379.29      326.34      7.14 o
   4   5   0     3982.37     4520.68     56.03 o
   5   5   0      215.04      248.02      8.43 o
   6   5   0       15.87       26.46      4.05 o
   7   5   0       37.37       55.51      9.73 o
   8   5   0       14.32       22.10      4.82 o
   9   5   0      215.02      199.78     10.90 o
  10   5   0       25.65       29.38      7.49 o
  11   5   0       14.07       38.44      5.14 o
  12   5   0       47.51       60.37      7.97 o
   0   6   0     1179.70     1192.80     23.84 o
   1   6   0       92.90       90.97      4.34 o
   2   6   0      119.29      147.62      5.30 o
   3   6   0     4177.96     4541.73     49.37 o
   4   6   0      743.82      751.60     15.40 o
   5   6   0      915.50      869.25     17.64 o
   6   6   0        0.25        4.15      3.37 o
   7   6   0       43.45       45.33      5.98 o
   8   6   0      171.43      139.70      9.01 o
   9   6   0        1.91        3.42      5.88 o
  10   6   0      235.27      215.23     11.26 o
  11   6   0        0.36       20.51      5.81 o
   1   7   0     2190.14     2338.12     29.12 o
   2   7   0     2032.99     2025.89     31.60 o
   3   7   0       28.70       32.38      3.31 o
   4   7   0       46.81       35.94      3.90 o
   5   7   0       71.08       64.55      4.94 o
   6   7   0      408.99      388.49     11.82 o
   7   7   0      135.51      128.11      8.64 o
   8   7   0       64.26       77.21      6.89 o
   9   7   0       17.38       28.57      6.09 o
  10   7   0        1.23        5.63      3.13 o
  11   7   0       73.12      110.41     16.36 o
   0   8   0     1459.93     1418.73     29.70 o
   1   8   0      821.50      879.79     16.62 o
   2   8   0       50.91       62.93      4.28 o
   3   8   0      138.06      147.19      6.18 o
   4   8   0      233.99      201.76      8.13 o
   5   8   0        7.69       25.71      3.43 o
   6   8   0       80.63       82.74      6.90 o
   7   8   0      226.28      185.55     10.22 o
   8   8   0      127.09      115.50      9.18 o
   9   8   0       20.73       13.50      6.39 o
  10   8   0      181.65      158.40     13.10 o
   1   9   0      114.70      112.24      5.94 o
   2   9   0      133.96      136.11      6.28 o
   3   9   0        8.54       19.23      3.55 o
   4   9   0       89.62      107.66      6.19 o
   5   9   0      344.50      330.52     10.99 o
   6   9   0      601.20      511.08     23.22 o
   7   9   0        0.48        7.43      8.37 o
   8   9   0        0.61        2.64      5.13 o
   9   9   0       54.50       39.31      8.67 o
  10   9   0       43.64       56.04     12.11 o
   0  10   0     1857.52     1710.94     46.35 o
   1  10   0       42.49       57.95      4.79 o
   2  10   0      666.60      583.14     21.56 o
   3  10   0        5.67       16.39      3.78 o
   4  10   0      864.14      789.03     18.41 o
   5  10   0      278.10      266.50     16.20 o
   6  10   0      101.91       91.03     10.36 o
   7  10   0        0.00       20.86     18.03 o
   8  10   0        1.78        6.64      5.52 o
   9  10   0       13.50       26.77      7.19 o
   1  11   0      180.74      175.55      8.39 o
   2  11   0        2.14       12.94      4.82 o
   3  11   0        8.35       20.25      6.19 o
   4  11   0        3.67        9.77      4.94 o
   5  11   0      155.78      151.23     11.90 o
   6  11   0        0.04        2.54      4.37 o
   7  11   0      158.51      144.16     12.54 o
   8  11   0       23.31       37.19      6.80 o
   0  12   0      416.96      414.53     20.76 o
   1  12   0       64.65       72.34      5.52 o
   2  12   0       25.67       41.14      4.75 o
   3  12   0        0.40        5.00      3.98 o
   4  12   0        0.94        7.35     10.35 o
   5  12   0       53.76       41.42     11.09 o
   6  12   0      115.44      118.95     10.80 o
   7  12   0      112.94      121.99     11.48 o
   8  12   0        4.70       29.46      7.28 o
   1  13   0       31.32       34.79      7.36 o
   2  13   0      243.84      233.07     11.16 o
   3  13   0      107.52      130.64     17.68 o
   4  13   0       82.48       94.94      9.19 o
   5  13   0       29.17       27.37      9.22 o
   6  13   0        5.54       25.00      8.08 o
   0  14   0       47.70       74.73     20.48 o
   1  14   0       75.76       90.57     10.15 o
   2  14   0       16.02       16.51     10.90 o
   3  14   0      171.13      216.87     14.37 o
   4  14   0      147.48      168.66     13.84 o
   5  14   0        0.26        2.53      4.70 o
   1  15   0      173.43      205.57     24.46 o
   2  15   0       36.17       78.89     17.65 o
   1   0   1      810.59      858.97      9.58 o
   2   0   1     5314.84     5691.19     56.09 o
   3   0   1      118.05      123.90      3.86 o
   4   0   1      369.24      379.96      7.48 o
   5   0   1       23.34       24.69      3.09 o
   6   0   1      369.09      381.55      8.97 o
   7   0   1       82.27       71.52      4.88 o
   8   0   1     1165.44     1134.61     19.20 o
   9   0   1       99.40      104.17      6.13 o
  10   0   1      151.52      160.17      8.99 o
  11   0   1        6.71       24.07     11.88 o
  12   0   1        0.90       19.44     14.54 o
   0   1   1      638.97      658.82     15.69 o
   1   1   1     2513.72     2537.30     22.78 o
   2   1   1     3615.99     3818.73     43.87 o
   3   1   1     1580.50     1533.98     13.56 o
   4   1   1      832.11      861.79     11.07 o
   5   1   1      634.74      640.97      7.85 o
   6   1   1     1326.93     1388.12     13.99 o
   7   1   1       81.85       72.62      3.46 o
   8   1   1      107.14       94.55      4.05 o
   9   1   1      132.24      121.25      5.07 o
  10   1   1      594.72      534.84     12.40 o
  11   1   1       18.29       35.74      3.67 o
  12   1   1        4.82       34.30      6.83 o
   0   2   1     5138.06     5102.56     50.27 o
   1   2   1     6481.28     6983.19     48.43 o
   2   2   1     7153.05     7777.99     64.06 o
   3   2   1      213.69      237.67      4.05 o
   4   2   1      837.08      897.46      9.13 o
   5   2   1      606.84      632.99      7.78 o
   6   2   1      161.35      175.58      4.35 o
   7   2   1       15.41       15.11      2.43 o
   8   2   1      200.17      182.68      5.90 o
   9   2   1      175.46      167.77      5.83 o
  10   2   1      175.77      174.36      7.15 o
  11   2   1      179.46      184.49      8.22 o
  12   2   1       12.17       41.84      3.53 o
   0   3   1     4517.90     4888.93     69.34 o
   1   3   1    12668.65    14207.81     96.67 o
   2   3   1    16181.55    17834.78    127.37 o
   3   3   1     8086.70     9147.77     67.45 o
   4   3   1     3545.26     4057.85     32.73 o
   5   3   1      513.52      568.42      7.99 o
   6   3   1      512.82      524.39      7.45 o
   7   3   1      325.61      321.45      6.73 o
   8   3   1      102.92      105.56      4.63 o
   9   3   1       16.84       25.51      3.29 o
  10   3   1       34.55       39.76      3.86 o
  11   3   1       14.92       25.77      3.18 o
  12   3   1       28.69       59.29      5.50 o
   0   4   1      266.49      268.80      5.89 o
   1   4   1      520.59      517.23      6.01 o
   2   4   1      768.49      812.91      8.22 o
   3   4   1     4058.78     4481.87     35.43 o
   4   4   1     4530.27     5044.84     39.99 o
   5   4   1      581.40      548.84      7.90 o
   6   4   1      571.31      563.17      8.55 o
   7   4   1      198.43      189.03      5.76 o
   8   4   1      236.92      202.60      6.77 o
   9   4   1       34.99       34.22      3.81 o
  10   4   1       50.59       57.04      4.11 o
  11   4   1       27.96       45.86      4.89 o
  12   4   1       66.65       87.49      5.41 o
   0   5   1       24.00       23.30      2.74 o
   1   5   1      150.75      157.47      3.40 o
   2   5   1     1351.74     1415.30     13.02 o
   3   5   1     2719.27     3161.07     26.77 o
   4   5   1     2675.52     2943.24     27.78 o
   5   5   1      883.86      875.58     12.06 o
   6   5   1      560.79      585.95     10.00 o
   7   5   1      224.17      203.94      6.93 o
   8   5   1      287.08      249.17      7.45 o
   9   5   1       94.60       90.80      5.14 o
  10   5   1       31.92       40.48      4.82 o
  11   5   1       82.72      115.03      5.25 o
  12   5   1       76.44       89.38      5.54 o
   0   6   1       56.57       44.03      3.43 o
   1   6   1      243.38      240.04      4.65 o
   2   6   1      727.43      680.72      8.29 o
   3   6   1      303.40      377.47      5.92 o
   4   6   1       17.02       26.05      2.26 o
   5   6   1      515.29      504.24      9.00 o
   6   6   1      343.10      326.26      7.44 o
   7   6   1       54.17       62.42      4.11 o
   8   6   1      489.15      415.83     10.92 o
   9   6   1       57.08       57.92      5.58 o
  10   6   1       61.19       65.57      4.65 o
  11   6   1       29.11       30.20      4.59 o
   0   7   1       45.28       53.20      3.98 o
   1   7   1      791.07      810.51     10.13 o
   2   7   1     1387.35     1333.56     14.28 o
   3   7   1      339.35      323.67      6.29 o
   4   7   1       91.49      113.01      4.20 o
   5   7   1      120.68      126.73      5.63 o
   6   7   1      591.97      577.72     11.33 o
   7   7   1      377.98      313.57      9.33 o
   8   7   1       40.10       47.52      3.77 o
   9   7   1       40.98       46.71      3.52 o
  10   7   1       89.59      107.73      6.00 o
  11   7   1       27.36       43.53      4.97 o
   0   8   1       47.13       54.01      4.37 o
   1   8   1      649.34      612.88      9.15 o
   2   8   1      211.08      218.10      5.40 o
   3   8   1      259.72      268.50      6.08 o
   4   8   1       14.41       20.88      2.63 o
   5   8   1      491.68      415.38      8.63 o
   6   8   1       52.17       74.09      4.10 o
   7   8   1      460.23      378.10     10.35 o
   8   8   1      462.03      430.31     11.35 o
   9   8   1      100.18      104.64      6.07 o
  10   8   1        1.90       11.48      3.81 o
   0   9   1      424.70      418.74     11.80 o
   1   9   1      271.89      261.26      6.29 o
   2   9   1       66.73       70.62      3.90 o
   3   9   1      288.68      266.96      6.88 o
   4   9   1      479.28      449.14      9.10 o
   5   9   1      411.93      378.76      9.15 o
   6   9   1       48.00       52.98      3.79 o
   7   9   1      208.54      197.67      8.39 o
   8   9   1       57.15       60.40      5.21 o
   9   9   1       14.03       30.99      4.85 o
  10   9   1       61.03       86.83      7.18 o
   0  10   1      145.87      142.98      6.94 o
   1  10   1      793.74      709.81     12.78 o
   2  10   1      317.45      294.03      6.94 o
   3  10   1       48.29       65.38      3.42 o
   4  10   1        6.03       23.37      3.29 o
   5  10   1       30.66       52.10      5.09 o
   6  10   1       63.21       70.73      4.65 o
   7  10   1       11.45       11.61      4.95 o
   8  10   1        9.07       16.24      4.09 o
   9  10   1       25.19       26.51      5.13 o
   0  11   1       20.20       30.27      4.12 o
   1  11   1      506.01      489.11     10.34 o
   2  11   1       42.59       54.31      3.61 o
   3  11   1       83.93       92.04      4.29 o
   4  11   1       49.26       53.71      5.27 o
   5  11   1       13.59       21.05      4.10 o
   6  11   1       25.27       36.96      4.94 o
   7  11   1       21.49       20.56      4.86 o
   8  11   1       18.09       29.42      4.77 o
   0  12   1     1039.61      938.19     23.43 o
   1  12   1       83.57      102.25      4.99 o
   2  12   1      249.95      228.88      7.16 o
   3  12   1      599.64      543.46     13.19 o
   4  12   1       28.52       33.94      4.17 o
   5  12   1       59.59       71.74      6.18 o
   6  12   1       54.27       54.63      5.35 o
   7  12   1      192.80      195.54     10.28 o
   0  13   1       26.06       35.51      4.54 o
   1  13   1       63.26       76.93      5.42 o
   2  13   1      169.34      164.52      6.29 o
   3  13   1      591.60      560.51     19.07 o
   4  13   1       18.91       24.80      3.65 o
   5  13   1       82.39       84.06      6.47 o
   6  13   1       24.45       26.98      3.78 o
   0  14   1      344.13      350.34     21.65 o
   1  14   1       20.69       42.83      6.37 o
   2  14   1       84.09       94.23      5.43 o
   3  14   1        3.12       14.47      8.14 o
   4  14   1        2.59       24.27      3.72 o
   5  14   1        6.03       19.88      5.42 o
   0  15   1        0.11       23.33     11.31 o
   1  15   1       40.81      106.07     16.35 o
   2  15   1      268.85      295.76     21.17 o
   0   0   2     1488.35     1539.02     39.75 o
   1   0   2     2085.19     2082.81     23.60 o
   2   0   2      973.24     1022.21     12.26 o
   3   0   2        0.33        7.47      1.96 o
   4   0   2      214.96      210.19      5.54 o
   5   0   2     1204.92     1299.71     18.42 o
   6   0   2      137.76      152.02      5.83 o
   7   0   2      218.87      200.86      7.11 o
   8   0   2      448.72      396.04     10.62 o
   9   0   2      334.51      308.16      9.84 o
  10   0   2       11.37       18.43      4.86 o
  11   0   2      119.11      107.65      8.30 o
  12   0   2       97.03      107.13      8.36 o
   0   1   2     7069.82     7468.54     78.66 o
   1   1   2     1611.55     1692.26     13.35 o
   2   1   2     4973.71     5347.95     43.64 o
   3   1   2      935.48      925.20      8.68 o
   4   1   2      523.35      521.71      6.40 o
   5   1   2      176.14      152.09      3.96 o
   6   1   2       83.97       64.03      3.03 o
   7   1   2        5.97        8.69      2.21 o
   8   1   2       59.01       64.01      3.57 o
   9   1   2       80.19       79.77      4.20 o
  10   1   2      243.02      222.97      7.80 o
  11   1   2       21.74       35.75      4.08 o
  12   1   2       58.37       60.83      4.17 o
   0   2   2       76.69       72.51      2.50 o
   1   2   2    10765.39    11866.49    113.73 o
   2   2   2     1255.97     1343.39     11.87 o
   3   2   2     3669.78     4061.71     30.20 o
   4   2   2      311.94      346.70      5.02 o
   5   2   2      165.45      182.74      3.98 o
   6   2   2        4.20       11.81      2.05 o
   7   2   2      205.59      216.05      5.17 o
   8   2   2      128.30      127.22      4.71 o
   9   2   2      123.38      127.51      5.63 o
  10   2   2      159.94      145.55      6.00 o
  11   2   2      186.60      156.96      7.55 o
  12   2   2       24.54       53.34      5.43 o
   0   3   2      234.93      255.55      5.14 o
   1   3   2     8895.70     9712.35     70.50 o
   2   3   2     2165.59     2392.06     19.75 o
   3   3   2     5069.90     5448.81     41.77 o
   4   3   2     1446.37     1431.09     14.08 o
   5   3   2      385.89      431.07      6.84 o
   6   3   2      453.06      485.53      7.89 o
   7   3   2      123.97      124.66      4.44 o
   8   3   2      351.25      304.06      8.18 o
   9   3   2      140.18      130.09      5.67 o
  10   3   2      177.50      171.63      7.14 o
  11   3   2      101.70      103.07      5.18 o
  12   3   2      199.12      224.49      9.60 o
   0   4   2      679.53      700.56     11.59 o
   1   4   2      128.47      151.24      3.32 o
   2   4   2     1049.22     1118.13     11.19 o
   3   4   2      656.03      620.89      7.75 o
   4   4   2     4088.47     4388.25     35.41 o
   5   4   2     3748.93     3998.38     33.45 o
   6   4   2      389.65      368.22      6.85 o
   7   4   2      193.03      229.03      6.26 o
   8   4   2      155.75      137.37      5.74 o
   9   4   2      183.27      171.81      6.47 o
  10   4   2       88.97       94.88      5.16 o
  11   4   2      168.99      173.82      7.06 o
  12   4   2       44.91       65.36      5.18 o
   0   5   2        0.46        6.60      2.16 o
   1   5   2     1024.16     1069.64     11.63 o
   2   5   2     3165.85     3302.02     27.42 o
   3   5   2      428.54      469.29      6.88 o
   4   5   2     1441.91     1494.91     15.28 o
   5   5   2     1253.07     1297.47     14.24 o
   6   5   2      324.94      303.15      6.95 o
   7   5   2      546.26      487.15     10.34 o
   8   5   2       74.48       98.34      4.88 o
   9   5   2      274.27      242.85      8.50 o
  10   5   2      201.99      196.30      7.67 o
  11   5   2       32.73       59.30      4.42 o
  12   5   2        5.64       29.53      4.14 o
   0   6   2       91.99       83.69      4.17 o
   1   6   2      232.25      237.30      4.86 o
   2   6   2     2716.20     2866.39     25.05 o
   3   6   2      378.58      404.26      6.70 o
   4   6   2       32.87       46.51      2.70 o
   5   6   2      708.72      673.09     10.61 o
   6   6   2     1168.88     1092.23     16.17 o
   7   6   2      284.86      279.44      7.97 o
   8   6   2       58.59       64.69      4.39 o
   9   6   2      156.93      150.45      6.69 o
  10   6   2        2.90       15.19      3.25 o
  11   6   2       37.27       57.30      5.78 o
   0   7   2       89.03       86.18      4.78 o
   1   7   2      111.08      105.36      3.51 o
   2   7   2       20.91       39.21      2.54 o
   3   7   2      866.91      867.36     11.13 o
   4   7   2      327.79      320.48      6.45 o
   5   7   2       72.79       80.28      3.82 o
   6   7   2        9.16       13.91      3.74 o
   7   7   2      273.60      246.05      7.48 o
   8   7   2       95.65       98.95      5.06 o
   9   7   2       56.04       60.37      5.00 o
  10   7   2       39.90       54.88      4.17 o
  11   7   2        2.85       18.06      3.34 o
   0   8   2     1991.36     1964.45     30.75 o
   1   8   2      691.76      709.48     10.12 o
   2   8   2      213.29      213.17      5.38 o
   3   8   2        0.61        8.48      2.61 o
   4   8   2      190.09      202.41      5.73 o
   5   8   2       72.06       72.96      4.13 o
   6   8   2      120.99      109.40      4.81 o
   7   8   2        4.25       10.28      3.45 o
   8   8   2       76.59       71.53      5.21 o
   9   8   2       59.22       66.53      5.16 o
  10   8   2      143.94      153.80      6.90 o
   0   9   2       23.91       21.08      3.89 o
   1   9   2       40.91       43.26      3.16 o
   2   9   2      380.34      396.59      7.74 o
   3   9   2      220.76      214.57      6.02 o
   4   9   2       77.20       96.48      4.77 o
   5   9   2       25.18       34.81      3.12 o
   6   9   2      205.62      180.85      7.95 o
   7   9   2       68.25       72.56      6.05 o
   8   9   2      126.59      134.31      6.98 o
   9   9   2       24.69       28.24      4.55 o
  10   9   2       73.79       90.20      9.39 o
   0  10   2      795.29      769.05     17.27 o
   1  10   2       21.57       38.15      3.50 o
   2  10   2      303.54      284.58      7.14 o
   3  10   2      272.40      245.22      6.56 o
   4  10   2     1010.30      906.19     17.56 o
   5  10   2      177.15      154.95      6.41 o
   6  10   2       19.45       35.58      4.44 o
   7  10   2      186.56      171.09      7.78 o
   8  10   2      154.31      135.31      8.65 o
   9  10   2       89.91      110.30      8.12 o
   0  11   2       38.14       43.50      3.90 o
   1  11   2       83.91       77.54      3.90 o
   2  11   2      121.93      126.70      5.19 o
   3  11   2       20.29       34.00      2.44 o
   4  11   2       76.65       95.33      6.55 o
   5  11   2      280.20      251.64      9.44 o
   6  11   2      179.70      170.13      6.95 o
   7  11   2       55.93       51.59      5.56 o
   8  11   2       36.90       51.38      5.30 o
   0  12   2       68.69       58.69      6.37 o
   1  12   2      492.23      460.13     11.10 o
   2  12   2      278.25      263.43      7.66 o
   3  12   2       75.66       81.25      4.73 o
   4  12   2      250.36      242.96      7.86 o
   5  12   2       12.37       26.59      3.99 o
   6  12   2       14.28       27.76      4.29 o
   7  12   2      156.10      152.42      9.19 o
   0  13   2       93.01       97.08      8.37 o
   1  13   2      156.89      163.02      7.22 o
   2  13   2       35.04       63.15      7.02 o
   3  13   2      183.46      197.59      8.19 o
   4  13   2       32.15       49.19      6.54 o
   5  13   2       56.92       71.80      5.90 o
   6  13   2       36.39       51.34      6.67 o
   0  14   2        1.59       23.10      8.66 o
   1  14   2      145.14      158.94      8.54 o
   2  14   2       32.38       51.05      4.15 o
   3  14   2       41.65       58.44      5.57 o
   4  14   2       89.50      102.30      8.15 o
   5  14   2        5.23       15.11      3.71 o
   0  15   2      177.58      208.23     23.18 o
   1  15   2       65.26       95.68      8.77 o
   2  15   2      133.65      162.57     14.55 o
   1   0   3    13246.79    13928.21    133.95 o
   2   0   3     1867.38     1898.56     23.15 o
   3   0   3       16.58       11.54      2.11 o
   4   0   3       30.50       38.40      2.98 o
   5   0   3      320.51      365.30      8.12 o
   6   0   3      245.19      229.97      7.02 o
   7   0   3      203.24      195.42      7.13 o
   8   0   3        9.83       10.93      3.66 o
   9   0   3       58.78       66.66      5.73 o
  10   0   3       63.44       54.84      6.54 o
  11   0   3        8.61       22.31      4.66 o
  12   0   3       27.85       56.07      5.76 o
   0   1   3     9986.55    10447.64    165.52 o
   1   1   3    19870.56    20952.99    148.68 o
   2   1   3    10116.93    10807.58     89.54 o
   3   1   3     2009.11     2118.87     16.86 o
   4   1   3      395.73      403.08      5.50 o
   5   1   3      521.70      580.93      7.93 o
   6   1   3       26.90       42.29      2.76 o
   7   1   3       74.33       61.15      3.30 o
   8   1   3      397.07      371.77      7.23 o
   9   1   3      343.56      333.32      8.17 o
  10   1   3      434.39      399.25     11.52 o
  11   1   3        9.06       27.17      5.37 o
  12   1   3        7.19       28.38      3.35 o
   0   2   3      288.89      284.77      5.70 o
   1   2   3    14228.47    15491.61    111.13 o
   2   2   3     3211.55     3255.99     26.91 o
   3   2   3     3031.49     3140.74     32.22 o
   4   2   3      214.56      195.14      3.76 o
   5   2   3      203.23      185.26      4.01 o
   6   2   3      559.86      567.45      7.85 o
   7   2   3      197.53      188.26      4.88 o
   8   2   3      152.03      155.50      5.10 o
   9   2   3       19.35       26.21      3.28 o
  10   2   3      414.94      366.96      9.58 o
  11   2   3       32.42       43.18      4.64 o
  12   2   3      261.36      249.53     10.29 o
   0   3   3      312.42      294.31      5.62 o
   1   3   3     5458.55     5767.75     40.84 o
   2   3   3     2523.47     2560.90     21.06 o
   3   3   3     1160.21     1240.34     12.14 o
   4   3   3     2226.92     2361.01     20.90 o
   5   3   3      503.13      474.33      7.26 o
   6   3   3     1262.54     1401.37     15.34 o
   7   3   3     1247.17     1192.25     19.24 o
   8   3   3      200.62      189.42      6.56 o
   9   3   3      455.72      409.45     10.01 o
  10   3   3       35.95       59.41      4.48 o
  11   3   3      253.36      229.39      8.66 o
  12   3   3       26.72       43.77      4.30 o
   0   4   3       79.43       96.28      3.70 o
   1   4   3      711.27      727.05     10.15 o
   2   4   3      344.84      370.35      4.96 o
   3   4   3     2186.03     2481.07     21.50 o
   4   4   3     1416.95     1464.33     14.11 o
   5   4   3      593.94      710.07      9.43 o
   6   4   3       84.02      108.77      3.88 o
   7   4   3       42.91       49.78      4.12 o
   8   4   3      245.83      229.21      7.26 o
   9   4   3      523.24      457.99     10.71 o
  10   4   3      101.17      101.96      5.35 o
  11   4   3       17.38       41.73      4.98 o
  12   4   3        2.53       28.45      5.17 o
   0   5   3     1020.49      978.38     17.88 o
   1   5   3       82.82       64.79      2.46 o
   2   5   3     1586.05     1650.25     16.46 o
   3   5   3      941.21      982.08     11.04 o
   4   5   3      121.02      138.29      3.87 o
   5   5   3      161.16      183.04      4.62 o
   6   5   3        9.70       28.13      3.79 o
   7   5   3      228.72      213.57      6.88 o
   8   5   3      336.92      288.49      8.23 o
   9   5   3      112.16       98.17      5.38 o
  10   5   3       12.69       19.34      3.53 o
  11   5   3       22.70       35.11      3.84 o
  12   5   3       10.86       45.44      4.43 o
   0   6   3      561.66      557.93     10.37 o
   1   6   3      550.83      593.79      8.04 o
   2   6   3     1182.52     1240.91     12.75 o
   3   6   3       84.22      104.11      3.43 o
   4   6   3      738.29      688.04      9.43 o
   5   6   3      688.94      667.19     10.53 o
   6   6   3      165.78      152.67      6.51 o
   7   6   3       63.86       64.31      4.18 o
   8   6   3       90.01       98.60      4.81 o
   9   6   3      104.29       97.64      5.00 o
  10   6   3      114.35      121.03      6.87 o
  11   6   3        5.47       26.89      5.17 o
   0   7   3       27.93       37.38      3.47 o
   1   7   3      354.50      380.05      6.65 o
   2   7   3      657.88      606.36      8.80 o
   3   7   3     1308.26     1388.65     14.09 o
   4   7   3      122.21      123.24      4.05 o
   5   7   3      247.28      232.66      6.83 o
   6   7   3      937.59      851.30     14.32 o
   7   7   3      297.83      304.83      8.34 o
   8   7   3       76.60       62.42      5.36 o
   9   7   3      148.22      154.00      7.85 o
  10   7   3        7.72       29.68      3.83 o
  11   7   3       12.58       22.21      5.39 o
   0   8   3      530.64      449.46     11.39 o
   1   8   3     1089.37     1058.17     12.92 o
   2   8   3       43.41       52.32      3.05 o
   3   8   3       57.36       71.75      3.32 o
   4   8   3      262.18      250.95      6.32 o
   5   8   3       63.79       65.85      3.84 o
   6   8   3       46.48       61.16      3.37 o
   7   8   3      102.58      106.46      5.48 o
   8   8   3      117.48      110.87      6.56 o
   9   8   3       66.86       64.88      5.92 o
  10   8   3       68.71       68.20      6.32 o
   0   9   3      132.95      117.74      5.97 o
   1   9   3      656.02      621.32     10.37 o
   2   9   3      295.71      281.41      6.51 o
   3   9   3      163.31      171.62      5.11 o
   4   9   3       32.33       47.48      2.79 o
   5   9   3       24.84       33.81      3.84 o
   6   9   3      197.63      181.89      7.56 o
   7   9   3      334.26      291.41     10.46 o
   8   9   3      121.02      129.42      8.14 o
   9   9   3      100.67      103.27      6.01 o
  10   9   3      196.55      174.08      9.95 o
   0  10   3      131.53      127.40      6.44 o
   1  10   3       22.80       29.67      2.74 o
   2  10   3       57.96       64.92      3.23 o
   3  10   3       86.39       81.46      4.09 o
   4  10   3      178.45      167.70      6.79 o
   5  10   3      110.44      107.54      5.54 o
   6  10   3       34.83       53.09      5.07 o
   7  10   3      135.53      133.06      6.96 o
   8  10   3      104.19      108.24      5.46 o
   9  10   3       85.83       67.97      7.25 o
   0  11   3      121.74      109.88      6.05 o
   1  11   3      453.71      413.66      9.12 o
   2  11   3      193.82      183.63      6.91 o
   3  11   3        4.87       18.29      3.47 o
   4  11   3      125.33      130.55      6.71 o
   5  11   3      117.33      115.35      5.51 o
   6  11   3       56.16       54.31      4.24 o
   7  11   3        9.27       18.28      4.77 o
   8  11   3      182.29      184.88     10.06 o
   0  12   3      468.45      471.63     16.65 o
   1  12   3      126.85      126.93      6.18 o
   2  12   3      221.32      203.63      7.33 o
   3  12   3       52.71       61.50      3.78 o
   4  12   3      102.74      128.00      6.20 o
   5  12   3      104.81      102.73      6.08 o
   6  12   3      170.49      208.32     10.21 o
   7  12   3      115.25      109.50      7.71 o
   0  13   3       63.33       67.51      7.44 o
   1  13   3       22.04       31.42      4.75 o
   2  13   3      149.53      148.58      6.82 o
   3  13   3      248.27      243.71      8.76 o
   4  13   3       53.82       59.79      6.34 o
   5  13   3      100.94       99.54      6.42 o
   6  13   3        4.92       24.64      6.17 o
   0  14   3       20.65       47.50     14.03 o
   1  14   3      210.47      203.65     10.63 o
   2  14   3      212.48      223.04     10.59 o
   3  14   3       16.94       24.74      4.58 o
   4  14   3       18.92       34.52      5.35 o
   5  14   3       86.01       90.86      7.95 o
   0  15   3       75.90       93.54     11.13 o
   1  15   3       12.86       58.79      8.34 o
   2  15   3       18.15       43.36      7.90 o
   0   0   4        8.59        5.97      1.81 o
   1   0   4      995.94     1093.27     20.80 o
   2   0   4     2658.76     2504.13     26.80 o
   3   0   4     1107.15     1150.93     14.78 o
   4   0   4      839.80      805.35     12.22 o
   5   0   4      635.57      705.17     11.96 o
   6   0   4      123.11      130.93      5.60 o
   7   0   4      235.49      227.37      7.63 o
   8   0   4     1312.20     1145.69     25.21 o
   9   0   4      638.18      531.03     16.95 o
  10   0   4        4.78       16.40      4.82 o
  11   0   4      479.01      457.31     19.54 o
  12   0   4       71.43       90.07      7.90 o
   0   1   4     2066.02     2141.15     27.35 o
   1   1   4     2367.71     2419.97     18.89 o
   2   1   4      134.13      158.44      3.08 o
   3   1   4      254.80      231.28      4.03 o
   4   1   4      225.07      230.90      4.15 o
   5   1   4      962.36     1011.93     10.70 o
   6   1   4      272.83      261.21      5.27 o
   7   1   4       50.06       62.14      3.35 o
   8   1   4      526.63      471.62      9.38 o
   9   1   4      101.69       94.82      4.67 o
  10   1   4      166.32      144.18      6.83 o
  11   1   4       32.54       40.51      3.32 o
  12   1   4      244.49      256.98     10.62 o
   0   2   4     2607.04     2615.75     31.07 o
   1   2   4     3703.16     3966.29     38.00 o
   2   2   4      836.01      840.96      8.41 o
   3   2   4     2774.67     2962.64     23.99 o
   4   2   4      595.27      587.65      6.96 o
   5   2   4      188.49      189.32      4.08 o
   6   2   4      243.89      231.62      4.93 o
   7   2   4      403.56      402.34      7.60 o
   8   2   4      356.35      352.50      8.11 o
   9   2   4       52.57       59.74      4.20 o
  10   2   4       14.24       21.58      2.90 o
  11   2   4      148.91      147.87      7.36 o
  12   2   4       94.83      108.95      5.33 o
   0   3   4     1120.70     1122.97     15.50 o
   1   3   4      123.80      133.61      2.64 o
   2   3   4     2636.78     2732.81     22.52 o
   3   3   4       16.47       38.63      2.06 o
   4   3   4     1493.39     1542.67     15.03 o
   5   3   4      189.33      183.52      4.42 o
   6   3   4      154.57      160.67      4.53 o
   7   3   4       30.51       40.41      3.56 o
   8   3   4       48.88       52.31      4.01 o
   9   3   4      317.53      295.16      8.52 o
  10   3   4       30.47       42.83      4.72 o
  11   3   4      156.53      176.73      8.06 o
  12   3   4       33.85       64.87      6.70 o
   0   4   4      344.73      351.75      6.83 o
   1   4   4       75.47       80.54      2.36 o
   2   4   4     1039.32     1045.51     10.80 o
   3   4   4     2910.30     3144.24     26.32 o
   4   4   4      985.64      988.88     11.19 o
   5   4   4       62.46       51.57      2.65 o
   6   4   4      181.31      189.46      4.91 o
   7   4   4      393.45      348.98      8.54 o
   8   4   4      380.46      342.34      8.91 o
   9   4   4      253.85      230.15      7.54 o
  10   4   4      359.92      320.31      9.91 o
  11   4   4       70.03       71.53      3.61 o
  12   4   4      111.16      135.43      7.47 o
   0   5   4      630.51      639.73     10.59 o
   1   5   4      514.18      546.16      6.83 o
   2   5   4       67.70       74.76      2.57 o
   3   5   4       78.47       97.40      4.03 o
   4   5   4      327.61      313.93      5.76 o
   5   5   4      425.29      412.79      7.04 o
   6   5   4       81.51       82.01      4.36 o
   7   5   4     1804.95     1664.34     21.74 o
   8   5   4       66.14       70.81      4.26 o
   9   5   4      105.69      105.98      5.04 o
  10   5   4       16.09       26.93      2.93 o
  11   5   4      133.84      127.89      6.66 o
  12   5   4       71.90      104.77      5.93 o
   0   6   4      318.93      316.68      7.59 o
   1   6   4      599.71      616.30      7.82 o
   2   6   4      555.09      576.10      7.52 o
   3   6   4     2012.89     2028.06     18.64 o
   4   6   4      537.21      498.48      7.82 o
   5   6   4       57.42       64.54      3.56 o
   6   6   4      295.03      287.65      7.77 o
   7   6   4      892.42      796.16     13.99 o
   8   6   4       75.05       83.83      4.18 o
   9   6   4       14.58       28.48      4.13 o
  10   6   4       26.34       51.16      6.06 o
  11   6   4       29.24       55.57      4.16 o
   0   7   4       55.25       53.73      3.79 o
   1   7   4      388.66      418.24      6.64 o
   2   7   4      118.83      145.16      3.96 o
   3   7   4      496.32      521.69      8.24 o
   4   7   4      768.42      789.11     10.80 o
   5   7   4      296.12      270.97      7.36 o
   6   7   4       22.30       28.50      3.89 o
   7   7   4       70.08       79.46      5.16 o
   8   7   4      667.88      579.38     13.46 o
   9   7   4       11.36       27.58      4.02 o
  10   7   4       73.26       71.36      5.14 o
  11   7   4      269.70      269.09     10.34 o
   0   8   4      319.83      284.52      8.26 o
   1   8   4      579.70      615.62      9.29 o
   2   8   4       41.34       51.88      2.89 o
   3   8   4      210.26      213.97      5.37 o
   4   8   4      305.52      305.24      7.67 o
   5   8   4      214.92      214.31      7.60 o
   6   8   4      356.64      315.80      9.50 o
   7   8   4       42.09       54.97      4.64 o
   8   8   4      205.77      165.55      8.10 o
   9   8   4      261.10      250.79      9.97 o
  10   8   4       10.57       17.56      4.46 o
   0   9   4      727.27      721.64     14.38 o
   1   9   4      178.08      175.89      4.97 o
   2   9   4      622.82      567.26      9.41 o
   3   9   4      250.95      228.20      5.67 o
   4   9   4      582.23      518.25     12.47 o
   5   9   4      300.00      274.15      8.70 o
   6   9   4      598.51      519.89     12.56 o
   7   9   4      223.02      204.82      8.83 o
   8   9   4      272.18      227.79      9.42 o
   9   9   4      139.55      150.75      9.86 o
  10   9   4      291.43      249.02      9.71 o
   0  10   4        3.96        5.65      2.34 o
   1  10   4      260.71      255.98      6.13 o
   2  10   4      294.91      294.90      7.17 o
   3  10   4      462.17      437.68     10.80 o
   4  10   4       28.17       33.84      4.11 o
   5  10   4      115.75      112.07      5.70 o
   6  10   4       74.50       91.11      5.09 o
   7  10   4       91.92       81.50      5.37 o
   8  10   4      120.58      115.25      7.49 o
   9  10   4       12.69       20.19      4.24 o
   0  11   4      173.91      168.11      8.95 o
   1  11   4      108.05      116.64      4.94 o
   2  11   4      100.18       88.86      4.55 o
   3  11   4       69.25       73.30      4.64 o
   4  11   4      208.04      194.57      7.44 o
   5  11   4        9.89       20.04      2.85 o
   6  11   4       10.33       25.48      4.58 o
   7  11   4       25.32       50.93      4.74 o
   8  11   4       96.88      117.19      8.11 o
   0  12   4        3.20        8.44      4.67 o
   1  12   4      324.00      308.17      8.94 o
   2  12   4       32.23       48.15      4.33 o
   3  12   4      183.00      166.59      6.55 o
   4  12   4       40.65       51.01      3.36 o
   5  12   4       87.78      105.14      6.91 o
   6  12   4      108.98      109.83      7.15 o
   7  12   4       96.05       93.41      6.81 o
   0  13   4       88.28       97.42      7.84 o
   1  13   4      177.29      180.67      7.48 o
   2  13   4      104.82      122.65      6.30 o
   3  13   4       68.58       84.55      5.80 o
   4  13   4      211.51      171.82      7.15 o
   5  13   4       37.25       51.55      4.06 o
   6  13   4       74.30       83.86      6.08 o
   0  14   4       39.00       72.96      6.26 o
   1  14   4        4.34       22.17      6.71 o
   2  14   4       55.79       58.54      7.24 o
   3  14   4      233.69      212.94      9.59 o
   4  14   4       79.44       78.11      9.77 o
   0  15   4       14.57       34.47      8.83 o
   1  15   4      305.63      300.41     14.29 o
   2  15   4       47.17       56.69     10.80 o
   1   0   5     1153.71     1219.32     15.09 o
   2   0   5     2363.78     2217.22     24.38 o
   3   0   5     4247.80     4549.37     47.25 o
   4   0   5     2322.98     2549.68     29.37 o
   5   0   5       29.21       23.92      3.00 o
   6   0   5        9.39       17.97      3.28 o
   7   0   5     1130.29     1150.26     18.65 o
   8   0   5       76.87       73.97      5.42 o
   9   0   5      699.70      677.71     19.50 o
  10   0   5        8.22       11.69      3.92 o
  11   0   5        5.43       24.39      7.08 o
  12   0   5       85.85      111.10      7.31 o
   0   1   5      156.93      205.31      4.31 o
   1   1   5      569.09      605.73      5.99 o
   2   1   5     2348.15     2361.42     19.22 o
   3   1   5      532.94      498.56      6.36 o
   4   1   5     1087.65     1057.09     11.17 o
   5   1   5      405.54      432.24      6.78 o
   6   1   5      852.57      834.05     10.70 o
   7   1   5      151.83      170.41      4.77 o
   8   1   5      303.32      295.63      7.44 o
   9   1   5       30.75       45.06      3.61 o
  10   1   5      432.99      406.79     11.78 o
  11   1   5       23.99       46.31      4.49 o
  12   1   5       46.63       54.36      4.31 o
   0   2   5     5541.63     6026.14     64.09 o
   1   2   5     2399.13     2376.15     19.06 o
   2   2   5       18.20       26.95      1.58 o
   3   2   5      392.73      370.65      5.36 o
   4   2   5      675.49      717.61      8.63 o
   5   2   5      432.80      437.44      6.36 o
   6   2   5     1419.61     1460.67     14.64 o
   7   2   5       17.86       36.14      2.97 o
   8   2   5      569.34      510.36      9.90 o
   9   2   5      253.38      238.79      7.56 o
  10   2   5      459.32      410.13     11.77 o
  11   2   5       51.85       70.78      6.31 o
  12   2   5       90.77      101.49      5.28 o
   0   3   5     2876.49     3029.88     35.50 o
   1   3   5     1217.27     1273.26     11.76 o
   2   3   5     4490.23     4679.42     35.96 o
   3   3   5      594.33      671.01      8.73 o
   4   3   5      886.83      927.09     11.40 o
   5   3   5      693.24      646.26      8.74 o
   6   3   5      452.06      443.90      7.54 o
   7   3   5      102.88      102.74      4.60 o
   8   3   5      228.17      203.64      6.83 o
   9   3   5      745.53      660.02     13.02 o
  10   3   5      160.47      159.78      6.34 o
  11   3   5       51.27       76.72      4.97 o
  12   3   5        9.73       32.81      4.30 o
   0   4   5      220.96      192.62      4.99 o
   1   4   5     1177.50     1229.96     11.30 o
   2   4   5      506.57      565.01      6.61 o
   3   4   5      358.08      359.42      5.54 o
   4   4   5      188.11      195.16      4.85 o
   5   4   5      706.43      792.58     10.16 o
   6   4   5      107.09      114.96      4.53 o
   7   4   5        1.98        1.91      2.30 o
   8   4   5      510.14      456.76     10.41 o
   9   4   5       51.57       67.44      4.23 o
  10   4   5      139.45      131.56      7.01 o
  11   4   5      102.86      105.91      6.78 o
  12   4   5       39.63       61.09      4.38 o
   0   5   5      558.79      607.98     11.44 o
   1   5   5      184.88      187.23      3.82 o
   2   5   5     1244.20     1438.55     14.86 o
   3   5   5      360.64      380.11      6.09 o
   4   5   5      628.05      615.93      8.47 o
   5   5   5      136.76      148.26      4.79 o
   6   5   5      524.91      497.43      9.17 o
   7   5   5      302.87      278.87      7.85 o
   8   5   5      414.31      380.35      9.55 o
   9   5   5       67.67       68.40      3.85 o
  10   5   5       15.29       28.93      3.92 o
  11   5   5       14.44       17.50      3.74 o
   0   6   5      194.33      215.73      6.20 o
   1   6   5      334.30      346.18      5.64 o
   2   6   5      131.59      134.98      3.95 o
   3   6   5      490.31      445.38      7.10 o
   4   6   5     1156.01     1125.39     13.08 o
   5   6   5       46.51       58.18      3.57 o
   6   6   5     2286.05     2081.84     25.05 o
   7   6   5      134.98      131.02      5.28 o
   8   6   5       59.42       66.97      4.91 o
   9   6   5      112.10      121.42      6.13 o
  10   6   5       32.39       46.16      4.37 o
  11   6   5       93.65      113.40      6.47 o
   0   7   5        0.00        8.35      2.81 o
   1   7   5      663.14      701.08      9.01 o
   2   7   5      302.67      307.93      5.64 o
   3   7   5      893.39      826.71     10.85 o
   4   7   5      358.53      333.16      7.16 o
   5   7   5      577.10      536.21     10.52 o
   6   7   5      742.65      668.45     13.73 o
   7   7   5      726.45      613.66     13.52 o
   8   7   5      728.44      627.18     14.22 o
   9   7   5       71.75       60.29      5.32 o
  10   7   5       43.03       56.00      4.38 o
  11   7   5       46.71       81.23      9.44 o
   0   8   5       85.60       87.98      4.96 o
   1   8   5       43.34       53.59      2.93 o
   2   8   5       28.76       46.82      2.60 o
   3   8   5      625.27      596.37     10.29 o
   4   8   5     1538.77     1410.35     19.76 o
   5   8   5     1397.81     1283.22     20.07 o
   6   8   5      970.99      886.31     16.61 o
   7   8   5       32.00       41.57      4.03 o
   8   8   5       92.10       87.03      6.00 o
   9   8   5        1.05       11.76      4.03 o
  10   8   5      376.33      345.87     12.10 o
   0   9   5      167.67      140.39      6.28 o
   1   9   5      183.55      185.63      4.98 o
   2   9   5      307.05      293.75      7.57 o
   3   9   5      652.25      630.08     14.21 o
   4   9   5       42.73       54.64      4.20 o
   5   9   5      368.21      340.05      9.84 o
   6   9   5      192.62      163.61      7.05 o
   7   9   5      130.23      111.69      5.72 o
   8   9   5       11.51       31.17      4.00 o
   9   9   5      145.20      178.44      8.50 o
  10   9   5       46.69       58.78      4.01 o
   0  10   5      327.79      320.06     11.19 o
   1  10   5      106.59       89.38      4.19 o
   2  10   5      123.12      123.38      5.10 o
   3  10   5      267.43      250.83      8.17 o
   4  10   5      455.63      383.33     10.40 o
   5  10   5       23.45       31.22      3.34 o
   6  10   5        3.07       12.14      4.42 o
   7  10   5      137.33      150.79      7.56 o
   8  10   5       64.08       85.44      7.30 o
   9  10   5      108.74      133.86      6.35 o
   0  11   5       68.96       77.71      6.99 o
   1  11   5      161.43      140.56      6.28 o
   2  11   5      248.80      256.53      8.20 o
   3  11   5        3.10       10.63      2.51 o
   4  11   5      117.50      132.52      6.62 o
   5  11   5      558.01      500.07     12.66 o
   6  11   5       23.44       34.38      3.74 o
   7  11   5      134.01      148.06      7.11 o
   8  11   5       52.16       73.71      4.09 o
   0  12   5       47.97       56.35      6.44 o
   1  12   5      260.31      253.42      8.16 o
   2  12   5       36.66       44.88      4.19 o
   3  12   5      125.56      128.23      6.77 o
   4  12   5       43.50       54.54      4.30 o
   5  12   5      392.89      355.26     10.50 o
   6  12   5      108.15      120.44      7.22 o
   7  12   5        6.73       11.68      4.66 o
   0  13   5      205.97      202.07     13.43 o
   1  13   5       66.19       88.37      5.78 o
   2  13   5      163.69      174.53      7.74 o
   3  13   5      183.71      193.39      8.19 o
   4  13   5       64.93      101.27      5.58 o
   5  13   5      112.95       87.23      8.16 o
   6  13   5       62.95       58.99      7.58 o
   0  14   5      248.21      229.11     15.64 o
   1  14   5      341.47      333.26     13.25 o
   2  14   5      125.98      126.01      8.03 o
   3  14   5       88.84      112.83      7.41 o
   4  14   5       21.13       40.26     12.37 o
   0  15   5      106.46      126.42      9.20 o
   1  15   5       15.44       40.10      4.65 o
   0   0   6     7952.27     8346.34    125.54 o
   1   0   6     5905.85     6019.81     95.27 o
   2   0   6      283.47      314.18      6.10 o
   3   0   6     1616.82     1583.50     21.63 o
   4   0   6      116.76      108.96      4.37 o
   5   0   6       11.59       10.13      2.58 o
   6   0   6     1050.42     1072.11     16.97 o
   7   0   6      984.12      936.63     16.45 o
   8   0   6      117.56      107.57      6.88 o
   9   0   6      138.79      132.61     12.56 o
  10   0   6       19.26       39.59      6.65 o
  11   0   6       12.59       29.02      4.20 o
  12   0   6      245.91      240.90     19.21 o
   0   1   6     7094.64     7222.78     71.33 o
   1   1   6      561.03      542.19      5.78 o
   2   1   6      833.38      851.45      8.77 o
   3   1   6      634.76      696.26      7.52 o
   4   1   6      196.43      213.72      4.10 o
   5   1   6      708.19      692.63      8.52 o
   6   1   6       18.49       25.55      2.42 o
   7   1   6       54.91       58.87      3.30 o
   8   1   6      818.88      750.58     12.20 o
   9   1   6      282.29      248.29      7.73 o
  10   1   6      372.62      327.57     10.50 o
  11   1   6       49.62       59.21      3.87 o
  12   1   6      164.93      166.48      7.03 o
   0   2   6       65.36       72.78      2.80 o
   1   2   6      687.03      686.55      7.36 o
   2   2   6      105.93      106.96      2.68 o
   3   2   6      537.64      560.74      7.08 o
   4   2   6      219.64      223.20      4.53 o
   5   2   6     1533.84     1590.60     15.96 o
   6   2   6       20.06       29.93      2.46 o
   7   2   6       87.20       89.47      4.36 o
   8   2   6      303.55      262.05      7.14 o
   9   2   6      735.30      644.10     14.53 o
  10   2   6      190.24      205.89      8.21 o
  11   2   6       32.60       48.25      3.14 o
  12   2   6       54.61       66.41      5.07 o
   0   3   6     2188.28     2356.24     28.98 o
   1   3   6     1361.62     1361.71     12.59 o
   2   3   6     1312.35     1411.68     14.08 o
   3   3   6      511.96      549.91      7.09 o
   4   3   6      815.09      823.29     10.68 o
   5   3   6      422.19      404.98      7.49 o
   6   3   6      276.21      268.20      6.54 o
   7   3   6      869.80      793.00     12.27 o
   8   3   6       28.36       36.98      3.49 o
   9   3   6      135.14      139.26      5.94 o
  10   3   6        9.60       17.57      3.79 o
  11   3   6       44.96       44.61      3.97 o
  12   3   6      329.83      339.52     17.67 o
   0   4   6     4579.54     4757.17     54.27 o
   1   4   6     1715.85     1683.83     17.42 o
   2   4   6     1616.75     1640.40     15.17 o
   3   4   6      275.24      276.70      5.40 o
   4   4   6      342.22      339.02      6.50 o
   5   4   6      625.06      637.95      9.90 o
   6   4   6      374.30      322.95      7.28 o
   7   4   6      823.37      756.38     12.11 o
   8   4   6      916.29      815.59     14.38 o
   9   4   6       96.68      102.68      4.91 o
  10   4   6       33.79       40.10      4.03 o
  11   4   6       63.01       77.68      5.88 o
  12   4   6       42.30       66.70      4.65 o
   0   5   6      505.10      477.33     11.07 o
   1   5   6      113.30      129.23      3.12 o
   2   5   6     1359.38     1413.51     13.47 o
   3   5   6     1419.34     1374.80     14.74 o
   4   5   6      255.53      249.73      6.04 o
   5   5   6      204.42      182.09      5.29 o
   6   5   6      195.28      196.25      5.85 o
   7   5   6     1117.24      973.55     15.60 o
   8   5   6      448.31      457.53     10.42 o
   9   5   6       53.17       57.00      4.66 o
  10   5   6       84.20       84.91      5.15 o
  11   5   6       47.00       65.74      4.96 o
   0   6   6      104.50      128.37      4.79 o
   1   6   6      370.62      354.34      5.68 o
   2   6   6      684.17      681.48      8.18 o
   3   6   6      312.16      276.77      5.35 o
   4   6   6      692.52      645.03     10.01 o
   5   6   6      132.43      122.01      4.43 o
   6   6   6     2633.51     2594.43     29.50 o
   7   6   6      158.41      147.39      6.70 o
   8   6   6       67.80       74.93      5.21 o
   9   6   6        8.60       13.23      3.10 o
  10   6   6        9.45       24.26      3.44 o
  11   6   6       16.75       28.23      3.41 o
   0   7   6      221.90      215.60      6.67 o
   1   7   6      108.27       99.43      3.32 o
   2   7   6      149.12      152.68      3.99 o
   3   7   6      635.05      620.86      9.03 o
   4   7   6      368.00      344.73      7.31 o
   5   7   6      264.90      247.34      8.11 o
   6   7   6       69.72       75.50      5.12 o
   7   7   6       54.39       52.66      4.54 o
   8   7   6       18.68       33.61      4.92 o
   9   7   6      132.82      140.51      7.49 o
  10   7   6      107.66      109.03      6.52 o
  11   7   6       46.85       68.35      6.01 o
   0   8   6        0.43        4.21      3.56 o
   1   8   6        4.80        3.17      1.81 o
   2   8   6       67.87       85.53      3.15 o
   3   8   6      729.90      672.01     12.29 o
   4   8   6      188.65      173.68      6.29 o
   5   8   6       55.29       56.20      4.47 o
   6   8   6       56.96       59.95      4.61 o
   7   8   6        9.05       13.81      3.40 o
   8   8   6       69.50       79.97      5.01 o
   9   8   6       50.07       64.27      5.06 o
  10   8   6      252.43      245.46     10.00 o
   0   9   6       44.39       48.76      3.64 o
   1   9   6      491.79      466.11      9.56 o
   2   9   6       14.43       21.82      2.78 o
   3   9   6      189.36      195.93      6.68 o
   4   9   6      412.43      368.10     10.13 o
   5   9   6      193.77      199.76      7.56 o
   6   9   6      356.03      334.66     10.23 o
   7   9   6      143.13      150.27      6.85 o
   8   9   6       29.22       49.86      5.37 o
   9   9   6       66.50       86.62      5.31 o
  10   9   6        0.69       29.55      6.31 o
   0  10   6      175.28      156.67      8.40 o
   1  10   6     1138.31     1024.45     20.08 o
   2  10   6      207.25      199.71      6.21 o
   3  10   6      744.34      690.94     14.07 o
   4  10   6       41.18       51.55      4.10 o
   5  10   6       63.29       68.36      4.69 o
   6  10   6       93.09       87.61      5.26 o
   7  10   6       60.55       64.80      5.66 o
   8  10   6       63.92       56.03      5.92 o
   9  10   6       97.24      113.87      6.11 o
   0  11   6        2.21        5.69      4.18 o
   1  11   6     1456.42     1341.32     19.32 o
   2  11   6      376.54      347.04     10.09 o
   3  11   6      334.64      284.20      8.83 o
   4  11   6       13.21       25.93      2.94 o
   5  11   6       29.26       41.23      3.47 o
   6  11   6       16.86       20.25      4.05 o
   7  11   6      176.61      179.26      8.05 o
   8  11   6      117.36      124.03      6.02 o
   0  12   6      882.90      830.64     22.55 o
   1  12   6      166.78      152.01      7.08 o
   2  12   6      162.08      151.74      7.50 o
   3  12   6      182.56      162.62      7.73 o
   4  12   6        7.61       24.05      5.39 o
   5  12   6       44.25       66.01      5.12 o
   6  12   6      129.24      120.96      6.34 o
   7  12   6      186.82      193.72      7.81 o
   0  13   6        0.23       11.14      5.43 o
   1  13   6       13.45       29.43      3.53 o
   2  13   6       79.49       76.10      5.15 o
   3  13   6       31.20       49.15      6.05 o
   4  13   6        5.67       21.44      5.18 o
   5  13   6      217.35      231.53     10.16 o
   6  13   6        0.54       12.47      8.21 o
   0  14   6       46.28       52.26      9.14 o
   1  14   6        1.57        7.42      3.87 o
   2  14   6        1.09       18.38      3.87 o
   3  14   6        8.25       32.57      5.79 o
   4  14   6       75.51       81.04      6.05 o
   0  15   6       63.95       88.01      7.42 o
   1   0   7     1015.72     1037.10     13.41 o
   2   0   7      820.47      837.80     11.80 o
   3   0   7     4047.18     4428.42     46.72 o
   4   0   7      304.80      290.62      6.95 o
   5   0   7       32.14       42.07      3.45 o
   6   0   7        1.87        3.74      2.54 o
   7   0   7      521.56      488.52     11.39 o
   8   0   7      103.51       80.86      6.36 o
   9   0   7        0.75        4.23      3.77 o
  10   0   7      983.34      944.34     24.93 o
  11   0   7       31.71       41.67      7.15 o
  12   0   7       24.29       51.40      8.65 o
   0   1   7      878.50      914.65     15.19 o
   1   1   7     1303.10     1345.10     11.62 o
   2   1   7     4268.90     4531.44     33.27 o
   3   1   7      142.30      156.90      3.65 o
   4   1   7      166.66      141.51      3.47 o
   5   1   7      225.11      198.12      4.37 o
   6   1   7      119.10      125.46      3.87 o
   7   1   7      455.19      450.33      8.21 o
   8   1   7       48.32       67.01      4.03 o
   9   1   7      148.71      149.81      6.49 o
  10   1   7      156.04      146.89      6.77 o
  11   1   7      153.28      138.56      6.76 o
  12   1   7       38.08       63.80      3.60 o
   0   2   7     3885.45     4049.96     42.28 o
   1   2   7     4467.76     4733.64     37.86 o
   2   2   7      383.37      403.01      5.89 o
   3   2   7      711.49      737.24      8.67 o
   4   2   7      129.21      148.32      3.84 o
   5   2   7       24.18       26.73      2.39 o
   6   2   7      377.99      365.59      6.93 o
   7   2   7       63.54       79.84      4.21 o
   8   2   7      180.47      184.90      6.12 o
   9   2   7      724.07      634.76     13.63 o
  10   2   7      260.16      263.94      9.34 o
  11   2   7      133.49      145.99      6.73 o
  12   2   7      136.63      156.48      8.73 o
   0   3   7      346.40      354.85      7.95 o
   1   3   7     4139.18     4230.14     32.89 o
   2   3   7      388.71      413.84      6.44 o
   3   3   7     1001.24     1105.04     11.54 o
   4   3   7      508.73      497.14      7.16 o
   5   3   7      245.69      245.72      5.22 o
   6   3   7      128.41      131.74      4.80 o
   7   3   7      539.42      531.26      9.92 o
   8   3   7       88.00       95.25      4.64 o
   9   3   7      410.39      385.03      9.79 o
  10   3   7      319.03      307.27      9.43 o
  11   3   7       72.88       87.68      5.62 o
  12   3   7       28.62       45.69      4.95 o
   0   4   7     2127.81     2287.53     29.43 o
   1   4   7      674.03      727.08      8.59 o
   2   4   7     1426.89     1444.90     15.00 o
   3   4   7      670.84      646.11      8.13 o
   4   4   7      294.26      300.93      6.12 o
   5   4   7      865.24      802.63     11.49 o
   6   4   7      534.41      455.54      8.77 o
   7   4   7      441.11      407.81      8.76 o
   8   4   7       64.45       81.39      4.43 o
   9   4   7      117.32      111.65      6.12 o
  10   4   7      196.56      202.96      8.78 o
  11   4   7      198.50      166.22      9.18 o
  12   4   7      134.99      151.25      7.99 o
   0   5   7      238.49      241.30      6.09 o
   1   5   7      173.31      156.55      3.92 o
   2   5   7      206.39      228.35      4.73 o
   3   5   7      107.49       89.29      3.05 o
   4   5   7      439.15      440.58      8.76 o
   5   5   7      294.43      266.97      6.36 o
   6   5   7      107.37      102.34      5.11 o
   7   5   7       80.75       79.25      5.26 o
   8   5   7       95.21       98.67      5.80 o
   9   5   7      129.94      125.44      6.54 o
  10   5   7        3.12       17.28      3.72 o
  11   5   7       25.96       53.12      4.92 o
   0   6   7       46.73       53.57      3.36 o
   1   6   7      153.74      142.38      3.69 o
   2   6   7     2331.58     2209.06     20.56 o
   3   6   7     1098.77     1089.87     11.53 o
   4   6   7      675.12      657.32     10.14 o
   5   6   7      585.75      561.46     10.79 o
   6   6   7     2107.84     1966.39     27.87 o
   7   6   7       60.98       64.40      4.94 o
   8   6   7       96.85      105.12      6.04 o
   9   6   7       40.01       53.11      4.42 o
  10   6   7       52.02       75.98      5.67 o
  11   6   7       69.43       92.90      6.09 o
   0   7   7        1.21        2.24      2.98 o
   1   7   7      112.87      118.33      3.48 o
   2   7   7      574.28      601.84      8.92 o
   3   7   7        9.66       11.06      2.74 o
   4   7   7     1969.32     1794.33     31.42 o
   5   7   7      336.73      313.58      8.31 o
   6   7   7        7.59       15.87      3.13 o
   7   7   7       25.11       33.79      4.25 o
   8   7   7      118.22      117.29      6.31 o
   9   7   7      105.38      110.14      7.00 o
  10   7   7        9.43       20.49      4.49 o
  11   7   7      131.76      137.57      6.84 o
   0   8   7      200.82      197.99      6.98 o
   1   8   7      119.95      132.11      4.53 o
   2   8   7      403.94      385.30      7.40 o
   3   8   7      104.92       97.67      4.86 o
   4   8   7      279.73      272.79      7.71 o
   5   8   7      328.59      283.09      8.88 o
   6   8   7      198.87      180.17      7.66 o
   7   8   7      149.90      141.75      6.83 o
   8   8   7      243.81      219.17      8.48 o
   9   8   7       51.13       61.04      6.19 o
  10   8   7       63.72       91.18      7.76 o
   0   9   7       91.99       80.21      6.27 o
   1   9   7       58.20       47.99      3.10 o
   2   9   7      251.26      229.95      6.41 o
   3   9   7      789.84      770.97     13.38 o
   4   9   7      766.61      708.03     14.30 o
   5   9   7      372.67      344.54     10.04 o
   6   9   7       14.69       17.90      3.16 o
   7   9   7       81.90       73.14      4.99 o
   8   9   7      198.10      192.69      8.69 o
   9   9   7      205.93      193.09      9.17 o
   0  10   7       65.78       65.46      6.14 o
   1  10   7      689.41      652.44     12.24 o
   2  10   7      278.54      245.86      8.33 o
   3  10   7        8.51       13.73      3.09 o
   4  10   7       73.35       68.16      4.57 o
   5  10   7      197.87      174.53      7.32 o
   6  10   7      117.74      132.35      6.48 o
   7  10   7       14.58       36.59      6.99 o
   8  10   7       74.62       75.25      6.21 o
   9  10   7      352.44      282.76     10.87 o
   0  11   7       12.58       19.71      4.85 o
   1  11   7        9.01       21.55      3.61 o
   2  11   7       39.26       38.79      4.40 o
   3  11   7      123.19      106.63      6.36 o
   4  11   7      130.95      118.24      5.56 o
   5  11   7       28.41       37.94      3.28 o
   6  11   7       49.30       65.00      4.11 o
   7  11   7      147.11      156.14      7.76 o
   8  11   7       91.77      106.60      8.98 o
   0  12   7       57.12       76.06      6.85 o
   1  12   7       73.37       81.65      5.56 o
   2  12   7       20.48       29.81      4.00 o
   3  12   7      254.64      228.28      9.15 o
   4  12   7       60.50       62.36      4.88 o
   5  12   7       13.56       23.07      4.30 o
   6  12   7       19.25       33.04      6.10 o
   7  12   7       13.83       14.22      8.66 o
   0  13   7      116.52      120.98      9.79 o
   1  13   7      280.19      261.27     10.26 o
   2  13   7        9.01       25.71      5.46 o
   3  13   7      140.92      141.74      8.38 o
   4  13   7       64.33       81.02      5.00 o
   5  13   7      236.29      229.74      9.02 o
   6  13   7       45.01       56.94      5.68 o
   0  14   7       28.83       36.19      6.87 o
   1  14   7       31.70       56.81      6.18 o
   2  14   7      200.18      210.05      9.13 o
   3  14   7       64.62       84.38      7.12 o
   4  14   7       35.15       52.38      4.95 o
   0   0   8       75.53       82.68      4.67 o
   1   0   8       19.40       32.12      2.48 o
   2   0   8     1936.64     2097.51     24.47 o
   3   0   8     2454.84     2734.97     31.09 o
   4   0   8       54.27       66.47      3.74 o
   5   0   8        2.65        1.27      2.29 o
   6   0   8      251.35      279.78      7.99 o
   7   0   8       85.36       75.11      5.47 o
   8   0   8     1099.00     1003.80     24.13 o
   9   0   8      511.25      481.34     16.54 o
  10   0   8        1.43       12.30      3.85 o
  11   0   8        2.64       28.44      6.58 o
  12   0   8       69.57       85.56      6.01 o
   0   1   8      736.27      679.05     10.19 o
   1   1   8       95.26       98.32      2.52 o
   2   1   8      302.20      293.17      4.41 o
   3   1   8    10481.58    11757.38     81.92 o
   4   1   8     2005.33     2224.22     19.08 o
   5   1   8      551.20      598.29      8.00 o
   6   1   8       32.90       37.50      2.55 o
   7   1   8      824.28      831.63     11.69 o
   8   1   8       80.17       74.87      4.59 o
   9   1   8      214.83      186.57      7.24 o
  10   1   8      141.13      128.07      6.54 o
  11   1   8       27.48       49.32      3.31 o
  12   1   8      126.14      147.17      7.30 o
   0   2   8        0.13        2.66      2.01 o
   1   2   8     2719.92     2955.54     25.34 o
   2   2   8       16.41       31.08      1.97 o
   3   2   8     1412.34     1447.27     14.16 o
   4   2   8      580.68      552.31      7.77 o
   5   2   8      110.57      118.36      3.86 o
   6   2   8      150.05      138.15      4.56 o
   7   2   8      106.03      110.43      4.84 o
   8   2   8       69.49       61.91      4.07 o
   9   2   8       49.71       58.74      4.75 o
  10   2   8       95.21       92.89      5.01 o
  11   2   8      526.10      528.46     15.61 o
  12   2   8       58.90       74.11      6.56 o
   0   3   8     6291.66     6726.24     79.35 o
   1   3   8     1519.97     1551.38     14.46 o
   2   3   8       46.52       33.33      2.49 o
   3   3   8      343.65      373.12      6.33 o
   4   3   8       52.45       50.49      2.44 o
   5   3   8      420.44      377.16      6.67 o
   6   3   8      551.59      542.52      9.59 o
   7   3   8     1257.95     1158.39     15.79 o
   8   3   8       61.21       59.92      3.84 o
   9   3   8       21.01       31.16      3.16 o
  10   3   8       19.36       37.46      4.66 o
  11   3   8        1.12       11.00      3.80 o
  12   3   8       15.01       34.07      3.42 o
   0   4   8       97.45       89.66      4.22 o
   1   4   8     2850.72     3021.32     25.26 o
   2   4   8      281.09      226.18      4.44 o
   3   4   8       35.30       26.21      2.50 o
   4   4   8      240.02      245.01      5.50 o
   5   4   8      997.87      983.17     13.20 o
   6   4   8      176.06      161.10      5.26 o
   7   4   8     1115.31      997.95     14.55 o
   8   4   8       29.37       41.36      4.67 o
   9   4   8      335.66      289.26      9.51 o
  10   4   8      129.78      137.97      7.35 o
  11   4   8      170.36      190.62      8.82 o
   0   5   8      205.01      198.98      6.89 o
   1   5   8      100.53      104.30      3.33 o
   2   5   8      579.94      597.26      8.14 o
   3   5   8      355.43      371.72      6.91 o
   4   5   8      426.96      393.78      7.27 o
   5   5   8      172.40      151.96      4.68 o
   6   5   8      261.46      266.43      7.65 o
   7   5   8      576.58      555.15     12.57 o
   8   5   8      132.93      125.93      6.42 o
   9   5   8      217.86      201.28      8.12 o
  10   5   8       27.74       33.17      4.77 o
  11   5   8       87.16       97.24      6.34 o
   0   6   8       80.83       84.06      3.81 o
   1   6   8     1142.64     1149.41     12.86 o
   2   6   8      571.70      586.76      8.47 o
   3   6   8      457.21      456.63      8.09 o
   4   6   8      525.83      531.53     10.18 o
   5   6   8     3470.18     3418.66     43.30 o
   6   6   8      974.80      943.97     15.19 o
   7   6   8      309.78      286.53      9.19 o
   8   6   8      344.02      324.83     10.16 o
   9   6   8      121.01      118.10      6.42 o
  10   6   8      120.06      141.66      6.91 o
  11   6   8       34.33       56.98      4.98 o
   0   7   8       87.80       67.65      3.67 o
   1   7   8       10.17       15.00      1.88 o
   2   7   8      505.95      526.85      8.37 o
   3   7   8      414.53      427.09      9.10 o
   4   7   8     1616.78     1517.01     19.67 o
   5   7   8       46.41       54.74      4.48 o
   6   7   8        4.12        8.17      3.03 o
   7   7   8      807.81      713.06     15.13 o
   8   7   8       41.81       46.57      4.25 o
   9   7   8        0.68       23.14      6.75 o
  10   7   8       26.15       39.67      4.01 o
   0   8   8        6.24       11.89      4.03 o
   1   8   8       88.13       96.84      3.92 o
   2   8   8      102.52       93.57      4.18 o
   3   8   8      166.54      142.90      5.68 o
   4   8   8       76.93       79.47      4.66 o
   5   8   8       12.72       21.92      3.38 o
   6   8   8       18.13       31.54      4.09 o
   7   8   8       60.71       58.38      4.69 o
   8   8   8       47.43       57.13      5.16 o
   9   8   8      161.17      161.84      7.90 o
  10   8   8      122.35      131.37      6.74 o
   0   9   8        1.77        1.31      3.62 o
   1   9   8       86.65       90.59      4.72 o
   2   9   8      478.59      417.95     11.54 o
   3   9   8     1190.24     1084.17     20.08 o
   4   9   8      122.25      117.56      5.89 o
   5   9   8      108.53       94.98      5.44 o
   6   9   8      176.35      176.04      7.45 o
   7   9   8        4.18       16.10      2.90 o
   8   9   8      131.43      145.24      6.72 o
   9   9   8      112.01      108.13      6.34 o
   0  10   8      118.47      115.00      7.47 o
   1  10   8      340.75      324.49      8.62 o
   2  10   8      334.12      307.09      9.28 o
   3  10   8       69.89       80.41      5.36 o
   4  10   8      134.40      128.94      6.08 o
   5  10   8      143.75      149.16      6.72 o
   6  10   8      169.50      165.23      7.25 o
   7  10   8      120.38      145.90      6.84 o
   8  10   8       31.01       37.78      3.59 o
   9  10   8       23.56       42.01      4.65 o
   0  11   8      511.35      435.42     16.34 o
   1  11   8      118.37      126.13      6.52 o
   2  11   8      365.67      334.91     10.08 o
   3  11   8      160.01      150.40      7.65 o
   4  11   8      281.28      280.11     10.23 o
   5  11   8      103.65      121.14      6.89 o
   6  11   8       21.18       16.37      5.26 o
   7  11   8        6.80       15.28      4.19 o
   8  11   8      169.93      155.87     10.80 o
   0  12   8      988.26      877.52     27.92 o
   1  12   8      159.51      148.31      7.00 o
   2  12   8      141.25      147.78      7.56 o
   3  12   8       36.81       50.54      5.12 o
   4  12   8        7.51       16.79      4.12 o
   5  12   8      185.26      185.05      8.38 o
   6  12   8       17.21       33.59      3.45 o
   7  12   8       25.63       39.08      5.09 o
   0  13   8      337.44      321.62     16.76 o
   1  13   8       66.40       72.72      5.30 o
   2  13   8       38.90       50.55      7.29 o
   3  13   8       73.48       95.69      5.86 o
   4  13   8       73.64       82.26      6.22 o
   5  13   8       11.62       29.06      4.49 o
   0  14   8       17.82       25.34      6.66 o
   1  14   8      142.49      155.72      8.23 o
   2  14   8        9.95       27.28      5.73 o
   3  14   8      117.32      137.92      8.17 o
   1   0   9      585.44      614.14      9.93 o
   2   0   9     1396.68     1481.16     24.49 o
   3   0   9      405.30      541.61      9.69 o
   4   0   9      138.02      163.99      5.49 o
   5   0   9       14.66        8.16      2.77 o
   6   0   9      419.78      403.89      9.82 o
   7   0   9      454.49      449.92     12.69 o
   8   0   9      224.52      216.56     10.78 o
   9   0   9     1511.61     1286.03     29.32 o
  10   0   9        1.24       16.80      4.30 o
  11   0   9        2.43       15.42      3.55 o
  12   0   9       70.76       70.03     14.27 o
   0   1   9      788.88      788.18     11.67 o
   1   1   9     1024.49      984.38      9.71 o
   2   1   9     1748.52     1863.00     15.96 o
   3   1   9      304.10      290.82      4.68 o
   4   1   9      810.69      809.60      9.21 o
   5   1   9      473.57      485.93      7.51 o
   6   1   9      371.58      331.53      6.77 o
   7   1   9      277.89      254.56      6.79 o
   8   1   9       17.85       29.58      3.30 o
   9   1   9      137.12      113.48      5.71 o
  10   1   9      373.00      344.80     10.81 o
  11   1   9       87.61       84.41      7.65 o
  12   1   9      124.54      134.53     10.74 o
   0   2   9     1528.88     1732.33     31.11 o
   1   2   9     1374.03     1394.49     13.34 o
   2   2   9     3050.08     3144.54     27.40 o
   3   2   9      364.66      359.54      5.88 o
   4   2   9      974.42     1012.60     11.65 o
   5   2   9      343.15      323.84      6.29 o
   6   2   9      501.54      460.03      8.04 o
   7   2   9     2052.65     1903.08     21.81 o
   8   2   9      477.35      450.07      9.54 o
   9   2   9      554.85      528.84     11.59 o
  10   2   9      100.28      100.08      6.39 o
  11   2   9      211.14      215.96      9.25 o
  12   2   9       60.16       82.59      7.43 o
   0   3   9     1761.07     1877.92     22.82 o
   1   3   9     1106.34     1279.56     13.48 o
   2   3   9     1367.16     1508.92     15.63 o
   3   3   9     1012.86     1063.70     12.54 o
   4   3   9      192.94      201.49      4.60 o
   5   3   9      757.75      790.83     10.91 o
   6   3   9      200.50      181.53      5.59 o
   7   3   9     1148.21     1120.39     15.59 o
   8   3   9      134.56      132.17      5.07 o
   9   3   9       61.28       58.57      5.13 o
  10   3   9       81.31       97.93      6.43 o
  11   3   9       96.10      110.50      7.73 o
  12   3   9       41.60       64.44      6.85 o
   0   4   9      314.65      340.06      8.67 o
   1   4   9      116.99      126.10      3.50 o
   2   4   9      772.28      802.96     10.42 o
   3   4   9      561.40      613.42      9.10 o
   4   4   9      162.02      174.57      4.22 o
   5   4   9       38.75       57.39      3.54 o
   6   4   9     1140.11     1071.36     14.64 o
   7   4   9       66.65       75.07      4.83 o
   8   4   9       83.21       69.09      5.14 o
   9   4   9       74.77       79.75      5.32 o
  10   4   9       13.62       26.16      3.97 o
  11   4   9       67.72       85.82      5.72 o
   0   5   9      422.83      435.30     10.37 o
   1   5   9      450.09      430.94      7.33 o
   2   5   9       54.68       64.12      2.80 o
   3   5   9      393.65      369.08      7.09 o
   4   5   9      622.63      579.12     10.46 o
   5   5   9      236.38      212.44      7.35 o
   6   5   9       32.46       24.96      3.87 o
   7   5   9      174.47      161.19      7.02 o
   8   5   9      390.87      371.81     10.74 o
   9   5   9       86.32       98.07      5.91 o
  10   5   9      291.12      271.66     10.42 o
  11   5   9        8.48       24.27      3.73 o
   0   6   9      790.86      741.00     14.78 o
   1   6   9      357.82      306.98      5.98 o
   2   6   9      664.62      667.28     10.06 o
   3   6   9      380.78      368.08      7.41 o
   4   6   9      356.53      295.66      7.72 o
   5   6   9     1354.78     1226.96     17.39 o
   6   6   9       73.76       73.70      4.82 o
   7   6   9      342.90      351.36     10.30 o
   8   6   9      206.20      193.62      7.97 o
   9   6   9       54.35       58.98      4.77 o
  10   6   9       37.66       54.74      5.62 o
  11   6   9       14.79       29.98      4.28 o
   0   7   9       12.87       16.40      4.10 o
   1   7   9       79.23       98.77      3.76 o
   2   7   9      827.17      822.65     10.99 o
   3   7   9      403.81      378.65      9.88 o
   4   7   9      260.30      230.36      7.14 o
   5   7   9      418.64      346.94      8.90 o
   6   7   9       74.34       72.05      5.11 o
   7   7   9       81.89       86.61      5.55 o
   8   7   9       57.73       61.95      4.78 o
   9   7   9       69.41       87.12      6.18 o
  10   7   9      326.92      279.67     10.94 o
   0   8   9       76.85       79.92      6.02 o
   1   8   9      414.67      364.11      7.86 o
   2   8   9       55.04       55.33      3.76 o
   3   8   9      249.89      247.18      7.31 o
   4   8   9      634.63      622.59     12.01 o
   5   8   9       21.85       24.75      3.39 o
   6   8   9       39.30       50.06      4.35 o
   7   8   9      358.34      348.38     10.64 o
   8   8   9        9.00       14.93      3.10 o
   9   8   9      133.56      136.53      7.30 o
  10   8   9       25.30       30.79      3.75 o
   0   9   9     3534.15     3260.09     64.54 o
   1   9   9      117.14      106.17      4.99 o
   2   9   9     1448.46     1266.65     19.83 o
   3   9   9     1273.01     1188.02     17.59 o
   4   9   9       22.76       34.71      4.03 o
   5   9   9      316.72      288.70      9.26 o
   6   9   9       15.99       20.77      3.13 o
   7   9   9      165.84      154.25      7.11 o
   8   9   9       50.30       68.05      4.38 o
   9   9   9       61.95       73.41      6.55 o
   0  10   9      627.27      558.22     15.15 o
   1  10   9       17.35       24.68      4.02 o
   2  10   9      501.43      448.62     11.30 o
   3  10   9       61.82       63.69      5.26 o
   4  10   9       45.03       60.95      5.36 o
   5  10   9       46.43       53.47      3.75 o
   6  10   9       93.70      101.62      5.54 o
   7  10   9       13.21       26.27      4.75 o
   8  10   9        3.68       22.47      5.82 o
   0  11   9       75.41       81.05      7.72 o
   1  11   9      160.87      160.54      7.11 o
   2  11   9      197.75      176.08      7.61 o
   3  11   9      357.08      320.66     10.95 o
   4  11   9      132.81      130.58      7.16 o
   5  11   9       17.34       28.88      5.82 o
   6  11   9        2.81       19.99      6.74 o
   7  11   9        7.92       24.80      3.67 o
   8  11   9       42.61       62.37      5.64 o
   0  12   9        2.64       16.75      8.39 o
   1  12   9      265.20      264.96      9.12 o
   2  12   9       44.38       64.11      5.30 o
   3  12   9       68.29       86.83      5.87 o
   4  12   9       25.17       44.00      4.30 o
   5  12   9       53.54       69.05      4.81 o
   6  12   9       15.99       38.85      4.93 o
   7  12   9       77.94       97.11      6.86 o
   0  13   9      334.02      317.18     16.67 o
   1  13   9       66.74       77.41      6.02 o
   2  13   9       35.61       55.94      6.65 o
   3  13   9       97.64      110.81      8.09 o
   4  13   9       94.21      116.61      7.57 o
   5  13   9       21.89       49.50      7.01 o
   0  14   9      151.40      160.44     14.37 o
   1  14   9       45.90       64.67      5.65 o
   2  14   9       72.46       83.83      5.00 o
   3  14   9        4.23       40.91     10.93 o
   0   0  10      304.43      280.12      9.11 o
   1   0  10     2320.55     2440.55     28.25 o
   2   0  10     1134.06     1129.33     15.86 o
   3   0  10      218.66      294.26      6.95 o
   4   0  10      621.38      635.81     11.51 o
   5   0  10       13.18       17.09      3.33 o
   6   0  10        4.64        9.05      2.74 o
   7   0  10      144.33      140.83      9.57 o
   8   0  10      616.07      608.03     18.39 o
   9   0  10       91.67       91.02      6.92 o
  10   0  10        5.70        7.31      5.12 o
  11   0  10       29.52       51.64      4.22 o
  12   0  10      261.02      267.97     18.97 o
   0   1  10      950.76      988.26     14.08 o
   1   1  10     1032.35      981.88      9.97 o
   2   1  10     1627.04     1751.49     15.51 o
   3   1  10      378.85      362.33      5.47 o
   4   1  10      126.88      147.78      3.93 o
   5   1  10     1470.45     1476.49     14.78 o
   6   1  10       27.55       42.81      3.09 o
   7   1  10      391.83      355.35      8.68 o
   8   1  10      639.69      605.65     12.02 o
   9   1  10       22.12       48.16      4.51 o
  10   1  10      366.58      337.82     10.55 o
  11   1  10      372.61      357.93     12.47 o
  12   1  10       11.21       36.05      3.55 o
   0   2  10     1498.72     1606.70     27.50 o
   1   2  10     1607.19     1745.24     17.03 o
   2   2  10      581.59      597.84      7.16 o
   3   2  10      388.83      427.73      6.63 o
   4   2  10       67.20       65.99      2.85 o
   5   2  10      317.21      288.83      6.05 o
   6   2  10      960.72      896.99     17.40 o
   7   2  10       46.59       55.06      3.63 o
   8   2  10       10.47       12.45      3.70 o
   9   2  10      209.53      202.31      6.86 o
  10   2  10       82.84       87.57      6.13 o
  11   2  10      224.59      236.30      9.97 o
  12   2  10       72.50       97.74      9.78 o
   0   3  10     3808.74     4039.73     43.90 o
   1   3  10      928.66      911.41     10.27 o
   2   3  10     1619.53     1691.39     17.34 o
   3   3  10      817.16      826.72     10.89 o
   4   3  10      964.64      968.31     11.56 o
   5   3  10      187.14      195.76      4.99 o
   6   3  10      214.30      185.52      5.63 o
   7   3  10       83.39       85.72      3.79 o
   8   3  10     1532.13     1441.16     20.40 o
   9   3  10      257.71      246.18      9.50 o
  10   3  10       64.40       77.77      7.92 o
  11   3  10       16.29       37.64      3.64 o
   0   4  10       38.65       43.00      3.88 o
   1   4  10      349.28      347.78      6.36 o
   2   4  10     1049.88     1073.61     12.37 o
   3   4  10     1242.04     1177.85     14.02 o
   4   4  10      591.78      592.78      9.41 o
   5   4  10     1153.13     1137.59     16.06 o
   6   4  10      234.56      227.05      7.19 o
   7   4  10      207.82      197.75      7.11 o
   8   4  10       62.18       72.10      5.15 o
   9   4  10      263.47      226.44      9.27 o
  10   4  10       66.02       72.22      5.25 o
  11   4  10       12.17       28.51      3.52 o
   0   5  10       47.71       54.77      4.44 o
   1   5  10     1355.43     1356.85     14.31 o
   2   5  10      164.03      162.64      4.21 o
   3   5  10       35.86       40.45      3.12 o
   4   5  10      322.71      292.81      7.52 o
   5   5  10      623.54      545.35     14.23 o
   6   5  10     1851.83     1672.13     21.69 o
   7   5  10      122.30      132.56      6.06 o
   8   5  10      257.14      271.41      9.34 o
   9   5  10       31.58       43.29      4.17 o
  10   5  10      200.10      185.46      8.59 o
  11   5  10      118.51      139.07      6.98 o
   0   6  10      283.31      311.91      9.47 o
   1   6  10      262.69      214.24      5.03 o
   2   6  10      354.73      303.25      6.01 o
   3   6  10      976.17      958.03     14.19 o
   4   6  10      193.12      180.05      6.25 o
   5   6  10      266.16      225.34      7.22 o
   6   6  10      260.54      257.41      7.89 o
   7   6  10       64.12       75.03      5.28 o
   8   6  10       44.68       42.88      4.35 o
   9   6  10       51.32       53.22      4.56 o
  10   6  10       25.94       36.64      3.98 o
  11   6  10      181.77      169.91      8.60 o
   0   7  10       92.85       83.42      5.76 o
   1   7  10      221.49      221.20      5.35 o
   2   7  10      276.56      266.00      8.41 o
   3   7  10      229.37      221.37      6.80 o
   4   7  10      310.98      255.98      7.54 o
   5   7  10      256.77      232.78      7.46 o
   6   7  10       84.47       89.18      5.51 o
   7   7  10      172.59      180.27      7.67 o
   8   7  10      103.16       99.37      5.98 o
   9   7  10      184.93      175.73      7.74 o
  10   7  10       59.13       73.82      6.62 o
   0   8  10      198.18      167.21      7.96 o
   1   8  10      806.07      747.76     11.63 o
   2   8  10      531.55      477.00     10.89 o
   3   8  10       14.35       13.43      2.58 o
   4   8  10       25.65       34.70      3.59 o
   5   8  10      263.42      257.11      8.62 o
   6   8  10      269.96      243.01      8.69 o
   7   8  10       60.81       70.14      4.97 o
   8   8  10       85.77       87.53      5.33 o
   9   8  10      131.29      147.32      6.92 o
  10   8  10       33.78       49.96      4.49 o
   0   9  10      567.14      550.33     14.59 o
   1   9  10      635.87      637.60     11.07 o
   2   9  10      320.62      301.88      9.16 o
   3   9  10      271.23      244.72      8.44 o
   4   9  10       45.53       51.30      3.81 o
   5   9  10       57.43       58.46      4.46 o
   6   9  10       14.95       19.84      3.39 o
   7   9  10        6.48       14.67      2.93 o
   8   9  10        6.65       30.71      4.82 o
   9   9  10       16.56       43.10      5.61 o
   0  10  10      627.08      616.33     18.09 o
   1  10  10      250.51      229.00      8.07 o
   2  10  10      221.57      204.14      8.03 o
   3  10  10       62.27       72.03      5.53 o
   4  10  10      204.36      174.75      8.25 o
   5  10  10       82.06       90.28      6.28 o
   6  10  10       10.57       22.83      3.46 o
   7  10  10       53.02       74.85      5.36 o
   8  10  10        3.53       14.98      4.03 o
   0  11  10      228.45      228.95     13.80 o
   1  11  10      424.91      360.55     10.40 o
   2  11  10      175.53      164.61      7.49 o
   3  11  10       94.98       94.99      6.41 o
   4  11  10      219.57      217.33      9.18 o
   5  11  10        7.57       15.87      4.33 o
   6  11  10       13.47       34.16      7.13 o
   7  11  10      103.41      113.52      6.16 o
   0  12  10        4.82       25.38      6.70 o
   1  12  10      443.80      410.20     13.60 o
   2  12  10      106.63      127.37      7.00 o
   3  12  10      104.79      116.10      6.80 o
   4  12  10       41.80       60.84      5.24 o
   5  12  10       14.04       42.77      4.92 o
   6  12  10       59.61       73.01      5.68 o
   0  13  10      106.65      127.59     10.38 o
   1  13  10       31.39       56.69      5.57 o
   2  13  10      233.11      242.71     12.95 o
   3  13  10       41.19       68.62      6.01 o
   4  13  10       77.97      100.62      5.74 o
   5  13  10      104.94      135.93      8.43 o
   0  14  10        5.12       26.02     13.04 o
   1  14  10       98.27      107.33      6.86 o
   2  14  10       67.09       91.92      5.73 o
   3  14  10       38.80       47.79      4.97 o
   1   0  11      413.68      427.02      8.49 o
   2   0  11        9.89       18.74      2.79 o
   3   0  11        1.71        8.12      2.73 o
   4   0  11      641.22      668.24     11.96 o
   5   0  11      732.80      813.79     14.25 o
   6   0  11      147.05      119.48      6.70 o
   7   0  11        0.03        3.34      3.10 o
   8   0  11      558.04      525.91     17.13 o
   9   0  11      312.35      266.48     12.17 o
  10   0  11      532.25      520.10     18.03 o
  11   0  11       52.74       50.52     13.93 o
   0   1  11      690.05      649.19     10.95 o
   1   1  11     1018.06      957.91     10.06 o
   2   1  11     2352.04     2510.17     21.02 o
   3   1  11     1001.55      962.08     10.41 o
   4   1  11     1387.14     1460.99     14.37 o
   5   1  11      368.84      356.47      6.84 o
   6   1  11      152.27      152.67      4.86 o
   7   1  11      454.13      456.62      9.96 o
   8   1  11      124.37      134.49      5.68 o
   9   1  11       60.17       63.13      4.52 o
  10   1  11       24.22       34.53      3.89 o
  11   1  11       22.82       53.79      6.68 o
   0   2  11       86.41       89.66      5.10 o
   1   2  11      306.73      309.82      4.94 o
   2   2  11      985.33     1102.89     11.19 o
   3   2  11     1678.30     1835.32     17.79 o
   4   2  11      800.31      885.51     11.06 o
   5   2  11      444.20      442.62      7.72 o
   6   2  11      224.59      205.58      5.94 o
   7   2  11      503.95      464.50      9.36 o
   8   2  11        6.27        5.69      3.04 o
   9   2  11      112.09      129.16      6.96 o
  10   2  11       51.76       66.04      6.90 o
  11   2  11      312.10      300.89     11.34 o
   0   3  11      511.15      485.86     13.45 o
   1   3  11     1177.13     1235.28     13.85 o
   2   3  11     1656.78     1761.90     16.96 o
   3   3  11      111.62      110.91      4.10 o
   4   3  11      134.74      126.67      3.76 o
   5   3  11      432.30      415.24      7.39 o
   6   3  11      574.57      499.05     10.34 o
   7   3  11      563.77      554.04     11.39 o
   8   3  11      332.04      306.55      9.57 o
   9   3  11      230.84      230.88      9.29 o
  10   3  11       63.32       66.01      5.19 o
  11   3  11       36.98       50.46      4.31 o
   0   4  11        1.53       15.95      3.38 o
   1   4  11     1618.88     1759.88     17.14 o
   2   4  11      255.83      222.84      4.75 o
   3   4  11       65.08       75.21      3.68 o
   4   4  11      693.68      645.64     10.10 o
   5   4  11     1753.76     1624.76     34.19 o
   6   4  11      442.19      388.48      9.34 o
   7   4  11      286.49      289.61      8.40 o
   8   4  11      400.50      358.47      9.72 o
   9   4  11      189.36      187.57      8.51 o
  10   4  11       45.23       52.78      4.62 o
  11   4  11       41.18       53.58      5.67 o
   0   5  11     1474.48     1538.64     23.89 o
   1   5  11      441.09      450.13      7.86 o
   2   5  11       96.88       93.03      4.16 o
   3   5  11      285.55      273.06      6.45 o
   4   5  11       54.05       72.46      4.38 o
   5   5  11      537.09      545.01     10.88 o
   6   5  11       42.10       56.94      4.53 o
   7   5  11      291.19      285.32      8.53 o
   8   5  11      259.20      212.63      8.21 o
   9   5  11        8.00       16.22      3.07 o
  10   5  11       25.02       38.82      3.99 o
  11   5  11      139.39      124.91      6.58 o
   0   6  11      450.27      380.64     10.71 o
   1   6  11      569.33      536.20      8.30 o
   2   6  11      437.13      435.99      7.39 o
   3   6  11      882.47      782.62     20.57 o
   4   6  11      613.67      592.84     11.28 o
   5   6  11      338.20      341.80      8.84 o
   6   6  11      298.34      279.56      8.35 o
   7   6  11      139.53      140.06      6.70 o
   8   6  11       86.25       75.63      5.38 o
   9   6  11      138.57      147.59      7.00 o
  10   6  11      101.02      114.61      6.35 o
   0   7  11      437.39      386.69     21.88 o
   1   7  11      142.65      146.85      5.15 o
   2   7  11      501.32      508.71     10.08 o
   3   7  11      730.01      643.13     12.16 o
   4   7  11      498.80      467.65     10.29 o
   5   7  11      549.09      514.46     11.12 o
   6   7  11      147.19      156.22      6.94 o
   7   7  11       49.39       52.01      4.44 o
   8   7  11       58.46       69.33      5.10 o
   9   7  11       27.56       34.09      3.68 o
  10   7  11       49.74       51.27      3.84 o
   0   8  11        0.54        5.35      3.61 o
   1   8  11      123.19      128.88      5.55 o
   2   8  11      135.62      139.90      6.52 o
   3   8  11      392.14      359.14      8.83 o
   4   8  11       45.69       41.74      3.68 o
   5   8  11      287.56      264.72      8.26 o
   6   8  11      217.20      208.01      8.13 o
   7   8  11       83.47       79.50      5.36 o
   8   8  11      210.49      211.82      8.53 o
   9   8  11      116.02      119.83      7.31 o
   0   9  11        0.00        7.53      3.94 o
   1   9  11      154.93      137.53      6.49 o
   2   9  11      110.55      116.27      6.24 o
   3   9  11      154.70      133.46      6.73 o
   4   9  11      158.84      143.32      7.00 o
   5   9  11      214.91      221.08      7.99 o
   6   9  11      127.82      140.88      6.68 o
   7   9  11       17.46       23.39      3.17 o
   8   9  11       22.03       52.08      6.94 o
   9   9  11       21.28       42.56      3.40 o
   0  10  11     1095.34     1010.68     28.78 o
   1  10  11       72.58       73.98      5.18 o
   2  10  11        8.50       12.31      3.51 o
   3  10  11       34.16       46.17      4.77 o
   4  10  11       95.93      107.64      6.83 o
   5  10  11      201.88      203.80      9.16 o
   6  10  11      113.48      126.42      7.31 o
   7  10  11       77.86       98.29      6.22 o
   8  10  11       28.78       50.36      3.58 o
   0  11  11       52.54       59.94      7.83 o
   1  11  11      114.32      112.29      6.23 o
   2  11  11      226.07      241.04      8.78 o
   3  11  11       24.73       41.47      5.12 o
   4  11  11      127.44      126.76      7.20 o
   5  11  11       63.64       79.81      5.83 o
   6  11  11       44.73       63.91      5.02 o
   7  11  11       54.74       70.25      4.99 o
   0  12  11        1.02        9.33      4.62 o
   1  12  11      117.64      107.64      6.98 o
   2  12  11       82.35       93.90      6.04 o
   3  12  11      296.63      288.46     10.80 o
   4  12  11       15.02       47.98      5.79 o
   5  12  11       22.59       57.28      6.01 o
   6  12  11       39.68       53.04      4.57 o
   0  13  11       40.02       56.59      7.28 o
   1  13  11      131.51      125.08      7.73 o
   2  13  11      134.92      146.31      8.32 o
   3  13  11      123.74      127.21      8.18 o
   4  13  11       18.27       36.28      5.63 o
   0  14  11        0.16       34.06      9.73 o
   1  14  11       69.96       85.67      5.88 o
   2  14  11      128.28      124.43      7.10 o
   0   0  12        0.13        0.59      2.06 o
   1   0  12       90.20       88.88      4.01 o
   2   0  12        0.00        4.03      2.22 o
   3   0  12      227.24      197.03      8.39 o
   4   0  12      369.34      439.98      9.50 o
   5   0  12        1.00        4.15      2.58 o
   6   0  12      616.89      523.50     13.64 o
   7   0  12       30.36       29.13      4.63 o
   8   0  12      157.51      138.29      8.50 o
   9   0  12       12.08       24.66      4.35 o
  10   0  12      222.65      219.84     26.84 o
  11   0  12       61.14       68.27      8.98 o
   0   1  12      196.09      204.45      5.88 o
   1   1  12     2277.74     2304.40     19.77 o
   2   1  12      311.72      294.36      5.07 o
   3   1  12       50.00       36.70      2.87 o
   4   1  12     1019.63      997.31     11.17 o
   5   1  12      150.79      189.05      5.11 o
   6   1  12      243.63      256.17      6.64 o
   7   1  12      763.92      670.73     12.42 o
   8   1  12      109.94      105.96      4.85 o
   9   1  12       25.45       33.08      3.85 o
  10   1  12      178.34      177.26      8.02 o
  11   1  12      107.04      112.56      8.08 o
   0   2  12      531.95      582.78     10.53 o
   1   2  12      433.34      467.62      6.49 o
   2   2  12      103.12      103.24      2.86 o
   3   2  12     2792.68     2813.82     25.17 o
   4   2  12      166.68      172.29      4.56 o
   5   2  12       61.59       63.34      3.09 o
   6   2  12      198.41      170.34      5.33 o
   7   2  12      286.75      243.85      8.19 o
   8   2  12       89.80       90.19      5.53 o
   9   2  12      220.99      216.59      8.81 o
  10   2  12       86.80       79.15      6.05 o
  11   2  12       25.14       35.12      4.91 o
   0   3  12      619.99      607.39     10.79 o
   1   3  12      839.15      801.96      9.95 o
   2   3  12      746.32      737.98      9.48 o
   3   3  12       25.88       28.27      2.70 o
   4   3  12       59.65       66.06      3.79 o
   5   3  12      228.56      207.75      6.91 o
   6   3  12      403.49      396.54      9.31 o
   7   3  12       10.51       25.63      3.64 o
   8   3  12       82.85       77.83      5.44 o
   9   3  12      223.74      201.83      8.78 o
  10   3  12       75.40       85.15      5.72 o
  11   3  12       14.17       25.19      6.12 o
   0   4  12      598.26      574.07     12.60 o
   1   4  12      601.76      594.78      8.40 o
   2   4  12      154.46      156.48      4.10 o
   3   4  12       26.69       49.41      3.30 o
   4   4  12       64.57       72.80      4.05 o
   5   4  12      192.20      214.25      6.90 o
   6   4  12      317.66      300.96      8.34 o
   7   4  12       20.50       17.76      3.47 o
   8   4  12      136.02      134.88      6.74 o
   9   4  12      185.36      155.24      7.79 o
  10   4  12       43.04       53.33      4.54 o
  11   4  12       99.76      105.92      6.35 o
   0   5  12        5.52       11.22      3.48 o
   1   5  12      109.93      109.90      4.28 o
   2   5  12      171.89      180.20      5.14 o
   3   5  12      138.59      120.33      4.70 o
   4   5  12      217.65      216.93      6.77 o
   5   5  12       66.21       65.28      4.43 o
   6   5  12       10.83       13.82      3.32 o
   7   5  12      159.78      150.83      6.48 o
   8   5  12       30.27       41.88      4.45 o
   9   5  12       57.48       72.02      5.72 o
  10   5  12       30.67       57.06      6.60 o
  11   5  12       42.93       54.58      6.76 o
   0   6  12        0.47        0.26      3.08 o
   1   6  12      594.86      534.82      9.20 o
   2   6  12       11.03       12.08      3.14 o
   3   6  12       72.24       78.33      4.38 o
   4   6  12      480.09      407.95      9.39 o
   5   6  12      229.60      214.42      7.17 o
   6   6  12      786.07      707.92     13.55 o
   7   6  12      191.61      165.28      7.33 o
   8   6  12       38.45       48.14      6.40 o
   9   6  12      157.74      156.32      7.81 o
  10   6  12      182.99      185.11      8.46 o
   0   7  12      236.99      229.34      8.95 o
   1   7  12      234.15      228.63      6.34 o
   2   7  12      339.10      325.93      8.23 o
   3   7  12      833.36      744.97     12.98 o
   4   7  12     1259.75     1122.74     17.06 o
   5   7  12      147.83      134.98      5.97 o
   6   7  12       67.23       77.67      5.18 o
   7   7  12      271.25      272.34      9.41 o
   8   7  12       63.04       77.85      5.24 o
   9   7  12       84.82       93.08      5.53 o
  10   7  12       38.01       57.43      4.08 o
   0   8  12      210.39      191.63     11.31 o
   1   8  12     1181.36     1145.74     19.35 o
   2   8  12     1006.18      913.87     15.97 o
   3   8  12      796.38      694.06     14.08 o
   4   8  12      140.67      144.15      5.95 o
   5   8  12      314.54      282.20      8.56 o
   6   8  12       97.92       82.91      5.32 o
   7   8  12       30.40       34.16      3.84 o
   8   8  12       70.53       79.60      5.06 o
   9   8  12        5.07       13.09      2.70 o
   0   9  12        4.26        8.59      5.19 o
   1   9  12      184.35      157.80      6.83 o
   2   9  12      233.89      209.89      7.85 o
   3   9  12       85.68       90.64      5.91 o
   4   9  12      437.14      403.56     11.11 o
   5   9  12       29.91       41.94      5.14 o
   6   9  12       94.31      101.65      5.40 o
   7   9  12       36.85       44.76      3.75 o
   8   9  12      155.76      154.97      6.97 o
   9   9  12       40.04       70.56      6.76 o
   0  10  12        7.22       13.29      5.38 o
   1  10  12      349.62      318.65      9.62 o
   2  10  12      544.30      498.62     11.74 o
   3  10  12      102.03       98.32      6.14 o
   4  10  12      195.02      175.00      8.46 o
   5  10  12       53.48       63.70      5.52 o
   6  10  12       65.80       76.97      5.80 o
   7  10  12      132.61      148.22      7.78 o
   8  10  12      219.60      219.31      9.67 o
   0  11  12      193.61      188.43     12.87 o
   1  11  12      105.05      117.78      7.05 o
   2  11  12       15.19       21.90      4.31 o
   3  11  12      147.38      147.76      7.80 o
   4  11  12       42.32       50.05      5.02 o
   5  11  12       92.97       95.00      6.63 o
   6  11  12       63.09       67.99      6.57 o
   7  11  12       35.26       40.94      6.38 o
   0  12  12      151.52      160.04     11.99 o
   1  12  12       16.88       32.02      5.45 o
   2  12  12        5.82       22.71      4.17 o
   3  12  12      154.10      168.99      7.99 o
   4  12  12      198.50      215.56      9.45 o
   5  12  12      173.29      168.23      8.42 o
   6  12  12       77.94      111.02      7.18 o
   0  13  12       67.71       97.60     15.19 o
   1  13  12      123.85      118.50      7.56 o
   2  13  12        8.64       13.19      4.31 o
   3  13  12       76.41       96.56      5.85 o
   4  13  12       82.16       98.45      8.28 o
   0  14  12       82.30      101.20      8.80 o
   1  14  12        0.05       12.53      4.66 o
   1   0  13       55.86       54.39      3.33 o
   2   0  13      151.20      163.64      5.49 o
   3   0  13      785.78      827.10     13.98 o
   4   0  13      366.63      396.04      9.17 o
   5   0  13       98.66       88.40      5.65 o
   6   0  13      203.17      200.74      8.48 o
   7   0  13        2.59       11.72      3.07 o
   8   0  13      147.37      146.87      8.40 o
   9   0  13       17.03       20.20      3.17 o
  10   0  13      457.95      435.30     20.43 o
  11   0  13       85.69       82.17     10.01 o
   0   1  13        4.70       10.78      1.98 o
   1   1  13     1258.36     1220.70     12.50 o
   2   1  13      213.48      223.47      4.55 o
   3   1  13      142.58      147.39      3.68 o
   4   1  13      147.77      149.25      3.86 o
   5   1  13       48.36       52.16      2.68 o
   6   1  13      154.13      122.81      4.79 o
   7   1  13      215.40      214.14      6.76 o
   8   1  13       84.35       83.74      5.31 o
   9   1  13      372.80      334.41     10.93 o
  10   1  13       28.89       43.65      3.87 o
  11   1  13       58.96       79.00      6.55 o
   0   2  13     2634.26     2547.04     30.80 o
   1   2  13      261.54      239.20      4.58 o
   2   2  13      641.39      612.04      7.95 o
   3   2  13      116.13      116.57      3.84 o
   4   2  13      521.56      468.86      9.10 o
   5   2  13      105.65      112.27      3.87 o
   6   2  13       82.32       84.71      4.75 o
   7   2  13      633.98      583.19     13.39 o
   8   2  13       25.80       32.84      3.84 o
   9   2  13       26.49       42.03      4.26 o
  10   2  13       28.13       44.55      4.35 o
  11   2  13      216.36      186.38      7.99 o
   0   3  13       60.98       78.67      5.76 o
   1   3  13       58.88       77.83      3.36 o
   2   3  13       78.98       87.29      3.14 o
   3   3  13      328.57      358.41      7.34 o
   4   3  13        1.93        3.11      2.17 o
   5   3  13       50.31       47.87      3.92 o
   6   3  13      222.22      194.29      6.74 o
   7   3  13      466.22      454.72     11.34 o
   8   3  13      100.26       96.66      5.75 o
   9   3  13      139.62      130.24      7.07 o
  10   3  13      167.25      161.95      8.08 o
  11   3  13      101.09       99.48      7.37 o
   0   4  13      113.78      105.63      5.83 o
   1   4  13      128.91      154.77      4.20 o
   2   4  13      316.98      319.22      6.02 o
   3   4  13      186.25      215.69      5.90 o
   4   4  13      866.81      815.04     13.99 o
   5   4  13     2117.81     1915.76     23.83 o
   6   4  13      827.75      742.22     13.49 o
   7   4  13      128.33      116.81      5.77 o
   8   4  13       78.29       89.58      5.59 o
   9   4  13       52.75       61.59      4.89 o
  10   4  13      149.99      169.73      8.39 o
  11   4  13       59.47       68.94      5.70 o
   0   5  13      341.38      325.47      9.89 o
   1   5  13      375.74      396.43      7.41 o
   2   5  13       41.30       43.05      3.10 o
   3   5  13      398.89      358.39      7.71 o
   4   5  13      549.36      535.97     10.72 o
   5   5  13       56.42       64.17      4.48 o
   6   5  13      404.50      370.74      9.52 o
   7   5  13       59.62       65.26      4.75 o
   8   5  13       67.05       60.34      4.83 o
   9   5  13       83.95       94.86      6.12 o
  10   5  13      308.50      301.51     11.02 o
   0   6  13       51.34       43.74      5.19 o
   1   6  13      481.22      468.40     14.51 o
   2   6  13      953.05      860.57     13.50 o
   3   6  13      152.22      139.27      5.27 o
   4   6  13     1352.60     1250.16     17.93 o
   5   6  13      285.24      281.29      8.25 o
   6   6  13       88.78       88.76      5.14 o
   7   6  13       35.01       46.78      4.38 o
   8   6  13       26.75       32.31      3.74 o
   9   6  13      102.01       90.93      5.80 o
  10   6  13      287.13      280.86     10.78 o
   0   7  13       99.75       95.24      6.45 o
   1   7  13      432.32      419.06      9.35 o
   2   7  13      452.14      411.13      9.37 o
   3   7  13      196.67      174.50      7.26 o
   4   7  13      972.28      850.89     17.25 o
   5   7  13       75.47       69.51      4.60 o
   6   7  13      192.94      170.13      6.98 o
   7   7  13       49.39       60.08      4.98 o
   8   7  13      111.31      127.57      6.53 o
   9   7  13      112.10      119.96      6.62 o
  10   7  13       59.12       89.05      5.37 o
   0   8  13       69.75       83.52      6.21 o
   1   8  13      220.45      210.55      7.06 o
   2   8  13       25.11       38.45      4.79 o
   3   8  13      488.89      445.22     11.32 o
   4   8  13      113.92      105.47      6.27 o
   5   8  13      137.41      119.96      6.72 o
   6   8  13      155.41      149.11      6.86 o
   7   8  13        1.87       14.58      2.87 o
   8   8  13        0.84       20.53      4.37 o
   9   8  13       86.56       90.25      6.23 o
   0   9  13       89.41       69.20      7.27 o
   1   9  13      326.75      302.00      9.15 o
   2   9  13       50.94       51.11      5.12 o
   3   9  13      185.95      182.14      7.31 o
   4   9  13      232.31      213.07      8.46 o
   5   9  13      135.67      145.63      7.92 o
   6   9  13        9.79       27.09      4.63 o
   7   9  13       16.92       26.62      4.03 o
   8   9  13      382.05      350.57     11.06 o
   0  10  13       15.87       35.53      7.91 o
   1  10  13      353.78      337.62     10.02 o
   2  10  13       19.08       26.20      4.25 o
   3  10  13      235.66      211.50      8.38 o
   4  10  13        1.30       10.70      3.72 o
   5  10  13       28.84       40.34      5.98 o
   6  10  13      489.21      448.52     13.95 o
   7  10  13       26.12       47.46      5.00 o
   8  10  13       85.07      102.28      6.16 o
   0  11  13      896.67      801.40     27.34 o
   1  11  13      378.77      356.78     11.70 o
   2  11  13      173.00      173.57      7.78 o
   3  11  13      190.36      164.14      7.98 o
   4  11  13       23.37       38.09      4.80 o
   5  11  13       51.53       65.10      5.21 o
   6  11  13       85.41      112.65      6.88 o
   7  11  13       31.32       54.82      6.87 o
   0  12  13       35.41       47.22      7.63 o
   1  12  13      241.38      236.03     10.46 o
   2  12  13      311.93      295.21     11.07 o
   3  12  13      153.30      150.88      7.52 o
   4  12  13      256.08      262.68     10.41 o
   5  12  13        4.31       15.12      8.47 o
   0  13  13        2.72       22.62     12.20 o
   1  13  13      146.04      149.54      8.62 o
   2  13  13       56.53       65.70      5.17 o
   3  13  13      126.91      117.74      7.21 o
   0   0  14      115.13      111.18     10.89 o
   1   0  14      465.12      469.06      9.84 o
   2   0  14      211.53      241.31      7.46 o
   3   0  14       32.98       48.15      4.07 o
   4   0  14      100.71       95.35      6.08 o
   5   0  14      358.81      338.57     10.93 o
   6   0  14       93.02      104.81      6.41 o
   7   0  14       42.65       61.34      5.92 o
   8   0  14       61.15       73.63      4.76 o
   9   0  14      225.05      212.92     14.20 o
  10   0  14      113.55      111.87     10.88 o
  11   0  14      331.80      314.79     21.68 o
   0   1  14      175.82      164.92      5.66 o
   1   1  14      126.48      112.55      3.33 o
   2   1  14     2211.18     2064.89     19.84 o
   3   1  14      162.92      164.41      4.01 o
   4   1  14       26.96       30.98      3.58 o
   5   1  14        7.17       27.57      2.73 o
   6   1  14      331.23      303.78      7.32 o
   7   1  14       66.77       64.68      4.68 o
   8   1  14      408.81      379.51     11.46 o
   9   1  14       29.91       26.81      4.75 o
  10   1  14      155.89      143.06      8.57 o
  11   1  14       82.27       59.85      6.22 o
   0   2  14       49.41       52.76      5.21 o
   1   2  14      232.18      205.51      4.36 o
   2   2  14      129.36      137.07      3.53 o
   3   2  14      226.07      207.67      4.26 o
   4   2  14      588.14      505.58      9.10 o
   5   2  14      327.21      320.01      7.39 o
   6   2  14       50.39       64.41      4.87 o
   7   2  14      397.80      371.29     10.21 o
   8   2  14       59.30       83.34      5.26 o
   9   2  14      190.87      180.01      7.94 o
  10   2  14       27.91       54.83      6.75 o
  11   2  14       34.50       48.94      5.40 o
   0   3  14      833.02      811.16     13.75 o
   1   3  14      228.36      232.15      5.22 o
   2   3  14      165.77      154.67      4.26 o
   3   3  14       48.30       41.19      3.19 o
   4   3  14      210.85      213.13      6.05 o
   5   3  14      299.54      279.43      7.75 o
   6   3  14      521.96      468.07     10.37 o
   7   3  14      288.19      258.02      8.69 o
   8   3  14      520.00      484.05     12.31 o
   9   3  14       27.71       39.18      3.98 o
  10   3  14        6.85       12.99      3.49 o
  11   3  14       28.78       32.53      5.38 o
   0   4  14      677.63      703.58     20.92 o
   1   4  14      270.61      270.22      5.69 o
   2   4  14       14.89       27.18      2.65 o
   3   4  14      196.52      187.98      5.68 o
   4   4  14     1321.49     1201.28     15.67 o
   5   4  14      293.88      270.47      8.34 o
   6   4  14      430.14      412.90      9.97 o
   7   4  14      162.45      139.88      6.25 o
   8   4  14      145.38      131.61      6.53 o
   9   4  14       50.98       61.61      5.37 o
  10   4  14        6.34       20.29      3.28 o
   0   5  14       39.79       35.37      4.50 o
   1   5  14      560.47      526.73      9.16 o
   2   5  14       85.85       81.22      3.86 o
   3   5  14      408.51      387.59      8.22 o
   4   5  14      173.11      178.74      6.40 o
   5   5  14      770.68      732.86     13.38 o
   6   5  14      245.10      219.51      7.49 o
   7   5  14        4.47        9.91      3.03 o
   8   5  14      123.82      121.68      6.77 o
   9   5  14      303.24      291.53     10.83 o
  10   5  14      125.38      133.72      6.80 o
   0   6  14       52.83       61.34      5.53 o
   1   6  14      177.12      146.19      5.80 o
   2   6  14      446.19      443.60      9.60 o
   3   6  14       20.64       25.75      4.12 o
   4   6  14     1436.36     1276.67     19.72 o
   5   6  14        7.35       11.01      2.88 o
   6   6  14      416.36      401.26     10.29 o
   7   6  14       22.08       31.74      4.02 o
   8   6  14       18.97       33.55      3.61 o
   9   6  14       99.07      105.56      7.42 o
  10   6  14       52.60       71.72      6.10 o
   0   7  14      473.91      450.00     14.00 o
   1   7  14      132.31      131.34      5.73 o
   2   7  14      131.91      114.14      5.96 o
   3   7  14       75.02       65.60      5.23 o
   4   7  14      373.12      377.83     10.51 o
   5   7  14       60.60       63.66      4.45 o
   6   7  14       97.12       96.57      5.30 o
   7   7  14       15.95       23.71      3.27 o
   8   7  14       38.41       56.48      5.22 o
   9   7  14      147.86      145.52      7.39 o
   0   8  14      253.98      237.56     11.48 o
   1   8  14      186.90      188.00      6.79 o
   2   8  14      544.46      480.32     11.59 o
   3   8  14      317.10      305.47      9.45 o
   4   8  14       93.32      101.07      6.17 o
   5   8  14      260.07      247.34      9.12 o
   6   8  14       61.08       68.98      6.00 o
   7   8  14       94.14       95.14      5.30 o
   8   8  14       42.51       62.20      4.14 o
   9   8  14       40.36       70.06      7.39 o
   0   9  14      609.97      545.15     17.87 o
   1   9  14      135.69      149.21      6.74 o
   2   9  14      199.57      191.02      7.66 o
   3   9  14       64.38       64.65      5.31 o
   4   9  14        6.44       10.54      3.73 o
   5   9  14       96.97       99.70      6.74 o
   6   9  14       24.89       41.78      4.68 o
   7   9  14      280.53      279.14     10.96 o
   8   9  14       26.72       46.38      6.01 o
   0  10  14      162.08      157.65     12.18 o
   1  10  14       10.53       15.18      4.03 o
   2  10  14      365.96      332.50     11.56 o
   3  10  14       69.95       83.67      5.68 o
   4  10  14       43.70       40.03      5.23 o
   5  10  14      300.27      275.33     10.86 o
   6  10  14       11.08       28.44      4.02 o
   7  10  14       11.85       33.11      4.31 o
   0  11  14      202.00      195.18     13.36 o
   1  11  14       99.34      102.95      7.13 o
   2  11  14      154.95      154.75      8.06 o
   3  11  14      493.74      475.99     12.95 o
   4  11  14      193.19      189.28      8.60 o
   5  11  14        7.54       14.23      4.44 o
   6  11  14       24.68       50.31      5.82 o
   0  12  14      210.57      213.17     14.08 o
   1  12  14        1.81       17.44      3.80 o
   2  12  14      150.03      139.48      8.33 o
   3  12  14       16.58       34.78      4.49 o
   4  12  14      182.79      202.54      8.92 o
   5  12  14       21.57       39.94      5.65 o
   0  13  14        0.09       12.76      6.05 o
   1  13  14        6.38       23.93      6.40 o
   2  13  14       40.02       57.40      5.86 o
   3  13  14       78.35       80.63      5.67 o
   1   0  15      482.79      414.01      9.44 o
   2   0  15        1.74       17.31      4.06 o
   3   0  15      710.66      630.65     12.37 o
   4   0  15       84.12       82.27      3.67 o
   5   0  15       37.58       58.22      4.68 o
   6   0  15      204.78      186.44      8.26 o
   7   0  15       11.89       24.41      5.17 o
   8   0  15       57.77       44.04      8.48 o
   9   0  15      160.20      173.63     12.95 o
  10   0  15       50.33       56.02      7.86 o
  11   0  15      313.04      340.94     20.50 o
   0   1  15      200.78      186.18      6.22 o
   1   1  15      165.88      157.33      4.01 o
   2   1  15       77.09       89.62      3.07 o
   3   1  15       48.53       58.03      3.28 o
   4   1  15       96.77      106.11      5.36 o
   5   1  15       19.71       29.82      2.21 o
   6   1  15      237.15      222.41      7.08 o
   7   1  15      153.51      124.89      6.06 o
   8   1  15       74.85       90.00      5.47 o
   9   1  15      196.70      171.48      9.15 o
  10   1  15      258.88      248.29     11.13 o
  11   1  15       18.59       27.19      4.60 o
   0   2  15      722.37      669.44     12.49 o
   1   2  15       12.58       16.99      1.92 o
   2   2  15      254.78      243.31      4.88 o
   3   2  15      518.26      478.36      8.83 o
   4   2  15      151.72      147.33      5.08 o
   5   2  15      440.27      404.45      8.45 o
   6   2  15      132.34      131.02      6.15 o
   7   2  15       41.71       40.81      3.87 o
   8   2  15      198.69      193.44      8.27 o
   9   2  15      143.70      143.06      6.90 o
  10   2  15       34.86       43.31      6.53 o
  11   2  15      151.10      150.21      9.20 o
   0   3  15      370.09      369.43      8.63 o
   1   3  15      137.94      133.94      4.10 o
   2   3  15       22.94       28.82      2.73 o
   3   3  15      305.01      299.81      7.08 o
   4   3  15      475.67      440.71     10.56 o
   5   3  15      163.32      135.94      5.47 o
   6   3  15      401.81      352.08      9.07 o
   7   3  15      280.76      257.75      8.68 o
   8   3  15       14.24       22.28      4.55 o
   9   3  15       49.60       57.29      5.55 o
  10   3  15       10.27       22.83      4.19 o
   0   4  15       15.58       26.63      3.99 o
   1   4  15      392.77      388.01      7.62 o
   2   4  15      243.48      233.69      6.18 o
   3   4  15      336.02      318.50      7.46 o
   4   4  15       51.43       49.51      3.73 o
   5   4  15       31.50       38.41      3.44 o
   6   4  15       54.97       64.45      4.53 o
   7   4  15      528.54      453.67     11.85 o
   8   4  15       45.35       73.39      6.21 o
   9   4  15       16.94       30.78      4.13 o
  10   4  15       19.74       39.06      5.62 o
   0   5  15       21.61       24.98      4.23 o
   1   5  15      109.63      101.04      5.02 o
   2   5  15      446.10      379.81      8.83 o
   3   5  15      182.43      159.95      5.53 o
   4   5  15        6.81        3.24      2.38 o
   5   5  15      157.28      131.36      5.89 o
   6   5  15      191.31      172.11      6.77 o
   7   5  15       67.87       70.32      4.79 o
   8   5  15       36.53       45.08      4.41 o
   9   5  15       64.67       64.91      5.66 o
  10   5  15       23.19       37.90      3.71 o
   0   6  15      102.05      108.65      6.69 o
   1   6  15      219.35      192.13      6.56 o
   2   6  15      327.73      276.89      7.81 o
   3   6  15       90.64       83.09      5.37 o
   4   6  15      123.47      137.36      5.59 o
   5   6  15      143.05      130.63      5.83 o
   6   6  15      104.88      117.06      5.77 o
   7   6  15       66.60       70.02      4.66 o
   8   6  15       65.67       73.14      5.20 o
   9   6  15       57.33       72.63      4.95 o
   0   7  15      634.75      604.69     15.11 o
   1   7  15      172.39      173.86      6.47 o
   2   7  15      209.35      179.72      7.09 o
   3   7  15      139.75      102.03      5.99 o
   4   7  15      330.29      292.33      9.26 o
   5   7  15       35.89       33.41      4.72 o
   6   7  15       55.49       54.38      4.46 o
   7   7  15      308.03      291.58      9.82 o
   8   7  15        4.32       14.75      2.90 o
   9   7  15      280.77      265.88     10.50 o
   0   8  15        4.25        7.28      4.56 o
   1   8  15       37.84       43.06      4.23 o
   2   8  15      164.95      159.33      7.00 o
   3   8  15      165.14      146.83      6.97 o
   4   8  15       84.35       82.77      5.57 o
   5   8  15       38.04       45.03      4.88 o
   6   8  15      251.97      244.19     10.09 o
   7   8  15       69.94       71.53      5.73 o
   8   8  15      149.34      148.06      7.91 o
   0   9  15        1.16        2.10      4.31 o
   1   9  15       98.17       95.00      6.36 o
   2   9  15      267.98      259.19      8.94 o
   3   9  15        6.81       10.58      3.56 o
   4   9  15       40.86       35.08      4.57 o
   5   9  15       54.93       62.45      5.91 o
   6   9  15       30.27       52.43      4.90 o
   7   9  15      338.14      340.66     12.23 o
   8   9  15      112.29      114.79      6.69 o
   0  10  15      529.72      471.82     20.60 o
   1  10  15      191.58      165.49      8.20 o
   2  10  15      215.21      205.80      8.16 o
   3  10  15      211.97      209.21      8.50 o
   4  10  15       41.66       47.51      6.41 o
   5  10  15       40.03       60.13      6.54 o
   6  10  15      147.88      142.61      7.61 o
   7  10  15       49.63       70.62      5.62 o
   0  11  15       46.42       56.58      7.84 o
   1  11  15      109.36       99.79      7.04 o
   2  11  15      118.93      110.25      7.13 o
   3  11  15       15.50       25.86      3.77 o
   4  11  15       16.92       37.43      7.46 o
   5  11  15        8.86       24.94      3.64 o
   6  11  15      103.63      136.62      7.44 o
   0  12  15      147.01      149.35     17.03 o
   1  12  15       46.48       62.40      5.55 o
   2  12  15        1.50       10.98      4.25 o
   3  12  15      180.20      161.02      8.79 o
   4  12  15       12.17       22.18      4.48 o
   0  13  15       17.52       21.07      9.52 o
   1  13  15      208.81      211.06      9.51 o
   2  13  15      229.23      213.87     10.77 o
   0   0  16      244.62      218.07      9.96 o
   1   0  16     2173.74     2152.35     28.32 o
   2   0  16      957.13      876.28     15.34 o
   3   0  16     1264.48     1193.64     19.07 o
   4   0  16       33.04       35.23      3.97 o
   5   0  16        8.36        3.66      3.81 o
   6   0  16       12.58        9.38      2.61 o
   7   0  16       15.22       22.97      6.68 o
   8   0  16       69.71       71.14      8.79 o
   9   0  16       10.28       12.61      5.28 o
  10   0  16        8.44       11.98      5.22 o
   0   1  16      230.69      240.19      7.30 o
   1   1  16     1331.85     1227.57     13.44 o
   2   1  16      423.51      389.83      6.65 o
   3   1  16      157.53      157.37      4.76 o
   4   1  16      279.42      268.60      6.61 o
   5   1  16        0.21        3.56      2.23 o
   6   1  16      181.64      159.63      6.25 o
   7   1  16       57.26       56.25      3.98 o
   8   1  16        6.55        9.05      3.78 o
   9   1  16      173.04      154.76      8.81 o
  10   1  16       35.29       44.09      5.15 o
   0   2  16      994.66      950.22     16.02 o
   1   2  16      178.07      172.71      4.24 o
   2   2  16      194.77      209.88      5.17 o
   3   2  16      164.42      156.66      5.73 o
   4   2  16      718.22      662.44     11.36 o
   5   2  16       93.10       81.09      3.85 o
   6   2  16      265.74      226.25      7.87 o
   7   2  16        4.65        6.14      3.02 o
   8   2  16      309.35      281.70      9.34 o
   9   2  16       38.75       42.64      5.06 o
  10   2  16       15.08       35.68      4.94 o
   0   3  16      235.00      228.27      8.43 o
   1   3  16      414.38      433.06      7.62 o
   2   3  16      182.63      172.99      5.44 o
   3   3  16      271.60      260.18      6.76 o
   4   3  16      139.10      136.30      5.14 o
   5   3  16       76.94       84.86      4.50 o
   6   3  16      160.39      135.75      6.32 o
   7   3  16       30.78       35.98      3.93 o
   8   3  16      562.08      492.47     12.71 o
   9   3  16      103.51      107.41      5.94 o
  10   3  16      126.43      108.20      5.60 o
   0   4  16        7.68       16.75      4.33 o
   1   4  16      446.03      390.65      7.94 o
   2   4  16       36.07       47.35      3.31 o
   3   4  16      147.48      145.74      5.32 o
   4   4  16       84.17       80.85      4.40 o
   5   4  16       29.53       36.94      3.25 o
   6   4  16      172.38      168.79      6.30 o
   7   4  16       57.97       66.37      4.79 o
   8   4  16       16.98       23.15      3.24 o
   9   4  16       45.33       56.09      5.86 o
  10   4  16       55.10       49.59      5.33 o
   0   5  16        1.46       14.22      4.54 o
   1   5  16       10.94       16.29      3.17 o
   2   5  16      257.07      229.20      7.12 o
   3   5  16      180.72      183.10      6.67 o
   4   5  16      387.93      353.03      8.90 o
   5   5  16      556.74      524.74     11.34 o
   6   5  16       62.58       61.38      4.35 o
   7   5  16      107.49      104.04      5.82 o
   8   5  16      367.88      334.54     11.45 o
   9   5  16       35.53       49.55      4.17 o
  10   5  16      116.91      115.29      7.58 o
   0   6  16        2.26       -0.07      4.04 o
   1   6  16      356.89      320.96      8.40 o
   2   6  16        0.20        4.72      2.77 o
   3   6  16      108.76      107.62      5.96 o
   4   6  16      317.19      279.68      8.94 o
   5   6  16      100.36       93.89      4.62 o
   6   6  16       22.30       29.62      3.12 o
   7   6  16      190.44      184.14      7.24 o
   8   6  16       25.32       41.67      3.60 o
   9   6  16       59.33       85.15      5.01 o
   0   7  16      122.37      122.71      8.92 o
   1   7  16      305.25      245.70      7.66 o
   2   7  16      144.01      121.14      6.15 o
   3   7  16       22.94       30.60      4.48 o
   4   7  16      291.03      255.54      8.85 o
   5   7  16      140.20      120.27      6.38 o
   6   7  16       41.21       62.87      5.24 o
   7   7  16       51.17       56.18      3.84 o
   8   7  16       28.13       48.67      7.74 o
   9   7  16       61.73       67.37      4.28 o
   0   8  16      338.80      293.13     13.12 o
   1   8  16      330.70      331.95     10.95 o
   2   8  16      232.77      221.46      8.18 o
   3   8  16       18.56       26.92      4.36 o
   4   8  16      105.90      107.10      6.22 o
   5   8  16      144.14      139.77      6.90 o
   6   8  16      193.05      207.43      9.41 o
   7   8  16       79.34       83.91      5.97 o
   8   8  16       89.30      116.06      7.15 o
   0   9  16       11.52       14.39      5.96 o
   1   9  16      188.32      184.13      8.34 o
   2   9  16       44.30       53.28      4.82 o
   3   9  16       60.42       72.24      5.48 o
   4   9  16        7.85       21.33      3.82 o
   5   9  16      406.02      384.21     12.38 o
   6   9  16      104.12      121.52      7.22 o
   7   9  16      137.02      155.85      8.25 o
   0  10  16        0.01        2.59      8.70 o
   1  10  16      203.11      202.89      9.08 o
   2  10  16       14.86       15.18      4.08 o
   3  10  16      234.17      219.00      8.69 o
   4  10  16       33.88       44.02      4.53 o
   5  10  16       61.68       74.75      6.36 o
   6  10  16       90.94      101.57      6.62 o
   0  11  16        3.52        9.76      5.36 o
   1  11  16       27.81       45.81      5.90 o
   2  11  16       90.86      102.99      6.92 o
   3  11  16      175.47      179.67      8.76 o
   4  11  16       27.07       49.65      6.26 o
   5  11  16       82.49       91.93      7.64 o
   0  12  16       68.38       72.13      8.50 o
   1  12  16       19.03       19.32      4.30 o
   2  12  16      128.31      126.90      8.01 o
   3  12  16      102.77      106.63      6.82 o
   4  12  16      204.41      203.51      8.60 o
   1   0  17       79.35       77.67      5.92 o
   2   0  17      116.54      114.89      5.71 o
   3   0  17     3915.51     3675.85     44.21 o
   4   0  17      531.21      480.77     12.95 o
   5   0  17      320.74      312.64     12.76 o
   6   0  17      114.47      102.18      8.49 o
   7   0  17       16.02       18.58      6.15 o
   8   0  17       76.97       81.30      9.26 o
   9   0  17       61.42       62.11      8.77 o
  10   0  17      121.03      139.87     12.05 o
   0   1  17     1372.53     1332.89     22.61 o
   1   1  17      647.06      618.42      8.90 o
   2   1  17      282.36      267.31      6.04 o
   3   1  17      106.83       97.03      4.24 o
   4   1  17      165.60      166.71      5.56 o
   5   1  17       51.83       57.94      3.97 o
   6   1  17       86.25       79.85      4.35 o
   7   1  17       79.65       64.46      5.64 o
   8   1  17       11.20       13.90      4.17 o
   9   1  17       45.72       54.70      5.46 o
  10   1  17       87.79      101.74      7.10 o
   0   2  17       76.35       73.35      4.60 o
   1   2  17       53.58       62.47      3.31 o
   2   2  17      435.58      412.52      7.53 o
   3   2  17        7.55       14.64      2.74 o
   4   2  17      676.73      610.23     10.72 o
   5   2  17      203.93      165.88      6.28 o
   6   2  17       87.15       86.50      4.98 o
   7   2  17       92.62       96.81      6.84 o
   8   2  17        8.91       15.94      2.68 o
   9   2  17       15.75       26.71      4.01 o
  10   2  17      102.72      120.97      8.07 o
   0   3  17      347.39      300.96      9.93 o
   1   3  17      218.57      223.36      6.03 o
   2   3  17     1906.47     1732.66     19.95 o
   3   3  17      372.71      357.69      8.11 o
   4   3  17      158.78      150.65      5.45 o
   5   3  17      858.68      755.75     13.49 o
   6   3  17        3.53       11.49      2.98 o
   7   3  17      177.68      140.85      6.48 o
   8   3  17       11.12       15.05      2.82 o
   9   3  17       52.69       57.61      4.78 o
  10   3  17       67.71       74.23      6.30 o
   0   4  17       74.96       80.20      5.85 o
   1   4  17      398.96      346.62      8.45 o
   2   4  17        7.84       13.35      3.13 o
   3   4  17      475.24      425.63      8.97 o
   4   4  17       70.60       69.16      4.16 o
   5   4  17      126.11       98.76      4.82 o
   6   4  17      299.66      273.35      8.00 o
   7   4  17       15.23       27.67      4.47 o
   8   4  17        4.73       11.99      2.81 o
   9   4  17       97.67      108.26      5.84 o
  10   4  17        0.17        3.04      2.89 o
   0   5  17       45.24       61.05      5.15 o
   1   5  17       77.81       70.40      4.52 o
   2   5  17       40.68       48.35      4.26 o
   3   5  17      119.80      125.39      5.50 o
   4   5  17      507.44      445.19     11.12 o
   5   5  17      201.42      175.88      6.52 o
   6   5  17       26.88       36.81      3.23 o
   7   5  17      289.49      263.37      9.17 o
   8   5  17       86.29      103.69      6.80 o
   9   5  17      111.39      108.44      5.89 o
   0   6  17     1325.19     1177.16     26.37 o
   1   6  17      256.55      204.90      6.99 o
   2   6  17       44.69       44.82      4.33 o
   3   6  17       27.13       33.24      4.35 o
   4   6  17      114.65      102.92      5.79 o
   5   6  17       42.68       56.55      4.49 o
   6   6  17        4.85        6.73      2.75 o
   7   6  17      260.30      279.28      9.49 o
   8   6  17       12.00       33.08      3.77 o
   9   6  17       28.01       63.17      6.50 o
   0   7  17        2.93        7.88      4.72 o
   1   7  17        7.37       16.26      3.19 o
   2   7  17      271.57      258.97      8.66 o
   3   7  17       53.70       47.58      4.82 o
   4   7  17       14.13       20.63      3.70 o
   5   7  17       86.65       87.91      5.57 o
   6   7  17       86.49       80.24      5.20 o
   7   7  17       20.58       37.97      4.50 o
   8   7  17       10.50       28.10      6.29 o
   0   8  17      139.26      131.65      9.38 o
   1   8  17      187.56      177.83      8.10 o
   2   8  17      254.62      219.88      8.27 o
   3   8  17       46.13       49.35      5.11 o
   4   8  17      138.61      139.38      6.93 o
   5   8  17       45.91       61.97      4.87 o
   6   8  17       35.31       54.04      5.44 o
   7   8  17      208.49      222.58      9.71 o
   8   8  17       40.27       57.85      7.17 o
   0   9  17      120.35      152.72     11.88 o
   1   9  17       77.07       83.67      6.17 o
   2   9  17       58.50       62.90      5.52 o
   3   9  17       45.67       47.02      4.69 o
   4   9  17       74.75       79.74      5.75 o
   5   9  17       30.20       50.35      4.45 o
   6   9  17       68.69       81.24      5.23 o
   7   9  17       19.71       45.08      4.71 o
   0  10  17       36.75       40.47      7.89 o
   1  10  17      377.86      321.86     11.35 o
   2  10  17      157.08      157.40      8.22 o
   3  10  17      111.83      120.35      6.50 o
   4  10  17        4.02       10.61      2.98 o
   5  10  17       79.58      103.35      6.18 o
   6  10  17       19.37       45.84      6.45 o
   0  11  17       80.39       94.02      9.76 o
   1  11  17        3.32       21.99      4.05 o
   2  11  17       29.77       43.95      5.21 o
   3  11  17      114.69      118.25      7.16 o
   4  11  17      129.79      130.35      6.92 o
   5  11  17      108.86      116.70      6.36 o
   0  12  17      280.66      287.83     16.90 o
   1  12  17       22.09       36.72      4.37 o
   2  12  17       51.85       69.21      6.74 o
   3  12  17       63.60       63.85      5.45 o
   0   0  18     1162.34      999.10     52.31 o
   1   0  18       10.49       22.66      4.38 o
   2   0  18     1209.07     1186.09     19.48 o
   3   0  18        0.93        6.46      4.24 o
   4   0  18       13.71       26.82      6.39 o
   5   0  18      286.42      235.41     11.45 o
   6   0  18      259.60      250.11     12.25 o
   7   0  18      310.91      237.47     14.62 o
   8   0  18       71.37       72.26      9.32 o
   9   0  18       14.72       23.74      6.78 o
  10   0  18      166.60      162.58     12.96 o
   0   1  18      148.38      153.45      9.11 o
   1   1  18       10.76       26.72      2.41 o
   2   1  18      944.92      834.57     12.70 o
   3   1  18      847.51      732.62     11.77 o
   4   1  18       46.61       56.11      3.80 o
   5   1  18      381.71      333.87      8.62 o
   6   1  18      102.84       88.27      5.86 o
   7   1  18       44.07       48.51      4.99 o
   8   1  18      248.77      240.51     10.77 o
   9   1  18       49.27       60.65      5.77 o
  10   1  18       31.34       42.83      4.61 o
   0   2  18      815.86      777.83     16.81 o
   1   2  18      833.66      836.09     11.64 o
   2   2  18       43.18       56.49      3.45 o
   3   2  18       17.19       19.68      3.10 o
   4   2  18       96.98      112.92      4.59 o
   5   2  18      500.93      478.90     10.62 o
   6   2  18      147.45      133.40      6.12 o
   7   2  18       39.22       45.85      3.76 o
   8   2  18       74.46       80.30      6.33 o
   9   2  18       70.69       71.96      5.84 o
  10   2  18       66.57       58.58      5.34 o
   0   3  18      100.34      103.39      6.31 o
   1   3  18      432.53      416.31      8.42 o
   2   3  18      102.76      114.60      4.49 o
   3   3  18      366.12      370.30      8.36 o
   4   3  18     1098.76      997.53     16.61 o
   5   3  18      376.04      336.61      8.62 o
   6   3  18      111.34      119.99      5.94 o
   7   3  18       86.90       78.91      4.87 o
   8   3  18      135.94      116.05      5.70 o
   9   3  18       27.74       40.91      4.76 o
   0   4  18      444.72      393.37     11.82 o
   1   4  18      180.06      165.56      6.13 o
   2   4  18      559.66      502.73     11.28 o
   3   4  18      204.72      176.88      6.62 o
   4   4  18      101.93      104.76      4.76 o
   5   4  18      527.34      468.56     10.66 o
   6   4  18      334.01      276.96      9.15 o
   7   4  18      101.74       95.63      5.33 o
   8   4  18       36.19       55.39      4.18 o
   9   4  18      102.77      116.98      7.24 o
   0   5  18      295.89      308.24     13.36 o
   1   5  18      419.79      388.55      9.82 o
   2   5  18       28.50       23.98      3.55 o
   3   5  18       46.30       56.59      4.47 o
   4   5  18      127.83      101.04      5.67 o
   5   5  18       45.72       47.68      4.92 o
   6   5  18      186.48      183.41      6.43 o
   7   5  18       78.67       78.28      4.91 o
   8   5  18      137.97      148.00      6.81 o
   9   5  18      219.91      232.03      9.14 o
   0   6  18      210.03      215.40     11.17 o
   1   6  18       57.68       58.26      4.32 o
   2   6  18      165.66      142.82      6.22 o
   3   6  18       35.93       41.12      4.65 o
   4   6  18       98.03       88.20      5.49 o
   5   6  18       89.14       78.82      5.10 o
   6   6  18       27.40       40.89      3.92 o
   7   6  18        3.45       12.82      4.30 o
   8   6  18      150.04      150.85      6.71 o
   0   7  18       49.17       54.92      7.21 o
   1   7  18       23.01       23.75      4.08 o
   2   7  18      118.98      110.36      6.05 o
   3   7  18      382.50      318.20     10.01 o
   4   7  18       36.86       43.70      4.44 o
   5   7  18      431.56      388.34     11.24 o
   6   7  18       20.12       33.60      5.04 o
   7   7  18       99.50      113.65      5.60 o
   8   7  18       48.16       59.51      7.46 o
   0   8  18      126.73      118.66      9.22 o
   1   8  18       15.52       18.02      4.16 o
   2   8  18      150.30      138.33      6.69 o
   3   8  18      319.00      300.37      9.90 o
   4   8  18        6.81       14.51      3.39 o
   5   8  18       82.79       89.97      5.50 o
   6   8  18       76.46       79.74      5.29 o
   7   8  18       35.10       66.89      8.01 o
   0   9  18      124.26      128.60     11.04 o
   1   9  18        3.40       13.76      3.77 o
   2   9  18      230.88      205.74      9.08 o
   3   9  18       39.92       48.77      4.50 o
   4   9  18       46.70       64.92      4.79 o
   5   9  18       47.73       75.60      5.20 o
   6   9  18       45.68       59.16      4.99 o
   7   9  18      210.85      219.43      8.82 o
   0  10  18      136.33      137.08     11.41 o
   1  10  18       66.88       81.54      6.39 o
   2  10  18      191.35      194.44      9.02 o
   3  10  18       80.62       80.39      5.96 o
   4  10  18       66.52       76.37      6.99 o
   5  10  18        3.55       21.53      8.00 o
   0  11  18        3.23       14.67      5.27 o
   1  11  18      115.51      111.87      7.18 o
   2  11  18       55.32       80.66      6.24 o
   3  11  18       92.00      107.56      6.80 o
   4  11  18       40.75       56.38      5.04 o
   0  12  18      100.08      101.04     10.24 o
   1  12  18       40.62       58.39      9.08 o
   2  12  18      243.62      240.91     11.35 o
   1   0  19      537.90      530.94     12.13 o
   2   0  19     3679.43     3479.26     86.21 o
   3   0  19       49.89       52.45      5.90 o
   4   0  19       71.13       68.05      6.66 o
   5   0  19       55.96       65.14      6.74 o
   6   0  19       32.84       43.21      8.82 o
   7   0  19       38.29       51.43     10.16 o
   8   0  19       16.67       27.56      6.98 o
   9   0  19        7.34       15.69      5.29 o
   0   1  19     1189.92     1167.21     19.48 o
   1   1  19      632.84      584.46      9.60 o
   2   1  19      909.31      830.07     11.78 o
   3   1  19      352.81      334.79      7.74 o
   4   1  19      121.73      109.71      4.82 o
   5   1  19       43.79       53.83      4.57 o
   6   1  19       58.37       62.69      5.37 o
   7   1  19       76.59       64.84      5.69 o
   8   1  19        0.18        5.74      3.32 o
   9   1  19       73.73       73.02      5.67 o
   0   2  19     3909.08     3572.44     48.29 o
   1   2  19      169.94      181.53      5.66 o
   2   2  19      389.35      376.52      8.22 o
   3   2  19       23.43       38.09      3.62 o
   4   2  19      555.88      516.91     11.58 o
   5   2  19      175.14      136.46      6.01 o
   6   2  19      165.14      169.22      6.71 o
   7   2  19       37.88       43.20      4.65 o
   8   2  19      102.38       89.34      6.57 o
   9   2  19       44.81       65.97      6.31 o
   0   3  19      518.98      500.27     13.53 o
   1   3  19     1149.65     1049.35     16.74 o
   2   3  19      197.15      184.94      6.50 o
   3   3  19      140.91      143.38      5.28 o
   4   3  19      430.22      398.38      8.96 o
   5   3  19      129.05       99.92      5.41 o
   6   3  19       93.57       89.83      5.16 o
   7   3  19       46.04       52.60      3.48 o
   8   3  19       11.84       13.19      3.52 o
   9   3  19       22.94       52.69      8.08 o
   0   4  19       66.79       86.25      5.57 o
   1   4  19      394.92      346.33      9.48 o
   2   4  19      473.51      448.04     10.64 o
   3   4  19      579.54      547.20     12.09 o
   4   4  19       27.68       36.81      3.60 o
   5   4  19      161.39      157.84      5.86 o
   6   4  19      146.75      140.92      6.36 o
   7   4  19       22.90       36.87      4.49 o
   8   4  19       49.08       65.76      6.72 o
   9   4  19       97.26      101.65      7.17 o
   0   5  19      263.98      260.98     12.04 o
   1   5  19      552.84      482.56     10.61 o
   2   5  19      492.47      430.67     10.16 o
   3   5  19       70.82       72.34      5.25 o
   4   5  19       12.70       24.78      3.53 o
   5   5  19       23.71       31.78      3.47 o
   6   5  19      159.93      149.74      7.77 o
   7   5  19      196.10      222.05      8.21 o
   8   5  19       36.99       42.52      5.93 o
   9   5  19        6.59       23.36      3.48 o
   0   6  19       47.37       47.25      6.64 o
   1   6  19       42.09       47.72      5.28 o
   2   6  19      114.88      110.73      5.93 o
   3   6  19      172.12      167.44      7.35 o
   4   6  19      121.14      109.94      6.00 o
   5   6  19      215.52      205.55      8.03 o
   6   6  19      230.73      215.22      7.97 o
   7   6  19        8.08       28.76      4.05 o
   8   6  19      189.36      186.86     13.40 o
   0   7  19      940.49      837.58     26.94 o
   1   7  19      113.06      102.25      6.06 o
   2   7  19      130.02      114.94      6.12 o
   3   7  19       48.08       58.83      5.02 o
   4   7  19      107.45      114.59      6.27 o
   5   7  19       43.80       58.36      4.29 o
   6   7  19       30.82       55.94      4.53 o
   7   7  19       84.43       89.69      6.45 o
   8   7  19        4.98       17.50      5.20 o
   0   8  19        7.05       10.74      5.22 o
   1   8  19      100.77       97.06      6.82 o
   2   8  19      113.13      120.97      7.11 o
   3   8  19      315.53      269.91      9.42 o
   4   8  19       65.88       72.76      5.00 o
   5   8  19      203.48      199.24      8.19 o
   6   8  19      133.88      141.69      9.14 o
   7   8  19       46.70       59.65      7.05 o
   0   9  19      102.93       96.85      9.65 o
   1   9  19       72.86       70.07      5.73 o
   2   9  19        6.77        9.75      3.57 o
   3   9  19       46.94       54.51      5.21 o
   4   9  19       70.43       82.77      5.76 o
   5   9  19       13.03       33.38      4.16 o
   6   9  19       43.81       79.38      6.11 o
   0  10  19        0.56       14.12      5.08 o
   1  10  19       46.93       58.62      5.68 o
   2  10  19      118.32      131.90      7.50 o
   3  10  19        4.00       13.10      3.54 o
   4  10  19        2.83       10.44      3.25 o
   5  10  19      103.76      127.78      6.74 o
   0  11  19        8.85        8.24      5.09 o
   1  11  19       77.45       77.29      6.10 o
   2  11  19       11.33       22.12      5.64 o
   3  11  19       53.42       68.58      5.50 o
   0   0  20     1910.85     1783.37     37.41 o
   1   0  20      220.23      198.62      8.05 o
   2   0  20      772.81      754.45     18.44 o
   3   0  20      131.32      118.86      7.97 o
   4   0  20        9.10        4.33      3.91 o
   5   0  20      145.82      138.66      9.47 o
   6   0  20      265.20      251.77     12.79 o
   7   0  20        5.30       22.63      9.00 o
   8   0  20        3.27       10.12      5.28 o
   9   0  20       37.05       54.07      7.40 o
   0   1  20        2.27       23.74      3.79 o
   1   1  20      304.85      282.40      6.51 o
   2   1  20      144.98      148.80      5.14 o
   3   1  20      334.81      294.03      7.93 o
   4   1  20       79.35       76.18      5.09 o
   5   1  20     1040.07      905.76     16.68 o
   6   1  20       58.42       48.37      4.79 o
   7   1  20       21.32       25.46      4.39 o
   8   1  20      120.43      119.84      7.68 o
   9   1  20       67.74       63.86      5.59 o
   0   2  20      408.84      373.07     11.63 o
   1   2  20      281.90      263.57      6.75 o
   2   2  20     1016.82      901.59     14.59 o
   3   2  20      334.67      319.90      7.79 o
   4   2  20      506.97      461.38     10.47 o
   5   2  20       82.52       79.15      4.39 o
   6   2  20       84.20       86.47      5.89 o
   7   2  20       63.20       64.78      5.30 o
   8   2  20       26.55       50.72      4.96 o
   9   2  20       36.72       54.33      7.54 o
   0   3  20       70.37       81.17      5.53 o
   1   3  20      385.41      318.71      8.35 o
   2   3  20       93.27       98.96      5.00 o
   3   3  20       22.79       35.82      4.25 o
   4   3  20      160.65      151.35      5.33 o
   5   3  20       50.01       63.07      3.84 o
   6   3  20       74.51       69.90      4.24 o
   7   3  20       88.08       88.90      6.04 o
   8   3  20      119.44      117.18      7.24 o
   9   3  20       24.44       39.91      4.41 o
   0   4  20      240.23      187.19     10.20 o
   1   4  20      595.85      561.62     11.45 o
   2   4  20      127.22      136.04      5.83 o
   3   4  20       70.86       60.22      4.44 o
   4   4  20       12.21       23.47      3.41 o
   5   4  20      258.44      227.39      9.15 o
   6   4  20       24.37       19.47      4.83 o
   7   4  20        7.75       19.78      2.74 o
   8   4  20       48.58       50.05      5.24 o
   9   4  20        1.67        7.79      4.17 o
   0   5  20        3.08        9.36      4.21 o
   1   5  20      272.77      248.33      7.71 o
   2   5  20      551.02      484.50     11.55 o
   3   5  20      215.08      210.69      7.98 o
   4   5  20       82.96       80.65      5.03 o
   5   5  20       56.65       44.30      4.55 o
   6   5  20      247.35      233.19      9.64 o
   7   5  20      141.08      156.80      7.82 o
   8   5  20        1.38       11.66      4.80 o
   0   6  20       43.09       44.04      6.60 o
   1   6  20      390.70      346.41     10.88 o
   2   6  20        1.82        8.87      2.88 o
   3   6  20       31.07       49.78      4.84 o
   4   6  20      242.26      236.98      8.62 o
   5   6  20       97.01      111.86      5.86 o
   6   6  20       18.91       30.26      5.41 o
   7   6  20       87.25       90.61      6.27 o
   8   6  20        6.88       16.29      3.43 o
   0   7  20      185.96      175.19     10.89 o
   1   7  20       77.88       75.90      5.44 o
   2   7  20      317.30      298.68     10.54 o
   3   7  20       67.83       70.31      5.22 o
   4   7  20      278.82      248.22      9.05 o
   5   7  20       92.99      116.42      6.09 o
   6   7  20       42.52       60.04      3.44 o
   7   7  20        7.63        9.43      3.16 o
   0   8  20        7.02       15.46      5.26 o
   1   8  20      153.97      149.52      7.78 o
   2   8  20      195.97      176.16      8.40 o
   3   8  20      155.03      153.49      7.06 o
   4   8  20       42.19       68.15      4.76 o
   5   8  20       40.44       55.58      4.02 o
   6   8  20       75.07      107.08      6.56 o
   0   9  20       31.16       34.80      6.82 o
   1   9  20       41.15       47.98      5.15 o
   2   9  20        6.78       13.23      3.60 o
   3   9  20       56.38       72.84      7.63 o
   4   9  20       21.53       34.76      3.90 o
   5   9  20       92.37      111.94      6.02 o
   0  10  20       53.03       52.38      7.08 o
   1  10  20       20.03       36.31      5.55 o
   2  10  20       99.24       88.94      6.19 o
   3  10  20       19.69       26.07      4.43 o
   4  10  20       35.27       58.96      4.54 o
   0  11  20       18.81       35.67      7.41 o
   1  11  20      158.71      147.23      8.63 o
   2  11  20       37.09       52.10      5.13 o
   1   0  21        2.80       14.86      5.46 o
   2   0  21      106.56      130.98      8.31 o
   3   0  21      204.88      189.62     11.27 o
   4   0  21      739.92      618.00     18.81 o
   5   0  21       93.09       84.16      8.89 o
   6   0  21      289.29      288.44     13.87 o
   7   0  21       22.33       28.26      7.21 o
   8   0  21       84.37       89.57      9.51 o
   9   0  21        4.55       12.15      4.31 o
   0   1  21      311.52      316.74     10.74 o
   1   1  21      756.67      663.82     12.10 o
   2   1  21      265.24      265.43      7.52 o
   3   1  21      252.49      228.55      7.81 o
   4   1  21       32.93       30.30      3.43 o
   5   1  21      105.24      105.96      5.97 o
   6   1  21      212.70      195.93      8.61 o
   7   1  21       22.66       33.85      4.02 o
   8   1  21      123.53      154.12      8.70 o
   9   1  21       16.41       29.06      4.55 o
   0   2  21       11.89       31.46      6.53 o
   1   2  21      331.92      315.02      8.65 o
   2   2  21       95.35       97.80      4.81 o
   3   2  21      248.97      249.70      7.42 o
   4   2  21       57.72       67.99      3.43 o
   5   2  21      167.93      166.58      7.78 o
   6   2  21       19.25       33.50      3.86 o
   7   2  21      103.51       92.10      5.94 o
   8   2  21      151.24      141.48      8.07 o
   9   2  21      183.09      186.45      9.54 o
   0   3  21        3.65        9.56      4.14 o
   1   3  21      355.18      318.91      8.64 o
   2   3  21      127.96      131.25      5.63 o
   3   3  21      155.48      145.40      6.00 o
   4   3  21      204.51      193.33      8.16 o
   5   3  21       41.98       50.75      4.10 o
   6   3  21       46.33       47.51      6.02 o
   7   3  21       40.68       67.25      5.27 o
   8   3  21       45.03       46.96      4.59 o
   0   4  21       17.39       17.04      4.85 o
   1   4  21      288.86      274.88      8.09 o
   2   4  21      273.69      263.16      7.99 o
   3   4  21      186.52      194.80      7.14 o
   4   4  21      270.09      271.80      8.76 o
   5   4  21       57.32       54.75      4.57 o
   6   4  21      128.15      125.73      6.71 o
   7   4  21      294.17      269.16     11.92 o
   8   4  21       42.89       54.31      3.88 o
   0   5  21      131.23      159.42     10.56 o
   1   5  21      142.12      125.50      6.30 o
   2   5  21      326.78      313.06      9.38 o
   3   5  21       91.28      100.48      5.75 o
   4   5  21      382.11      333.07     10.62 o
   5   5  21      111.63      104.88      6.64 o
   6   5  21      144.99      144.63      8.13 o
   7   5  21       51.26       80.68      9.50 o
   8   5  21       39.06       53.33      5.98 o
   0   6  21       17.31       27.70      8.18 o
   1   6  21       83.59       89.99      5.69 o
   2   6  21        7.68       23.02      3.65 o
   3   6  21      254.89      247.80      8.91 o
   4   6  21       22.85       29.15      4.75 o
   5   6  21      100.21       91.83      5.05 o
   6   6  21       12.36       18.10      3.74 o
   7   6  21      132.78      150.47      7.58 o
   0   7  21       97.99       70.73      7.50 o
   1   7  21      139.51      135.47      7.28 o
   2   7  21       28.17       37.45      4.47 o
   3   7  21       14.71       27.87      5.55 o
   4   7  21       65.91       82.37      5.11 o
   5   7  21      182.55      200.60      7.82 o
   6   7  21       14.22       36.75      6.00 o
   7   7  21       15.88       40.44      4.55 o
   0   8  21        3.12        4.98      4.24 o
   1   8  21       50.41       60.14      5.35 o
   2   8  21      119.34      113.58      6.87 o
   3   8  21       77.54       80.02      5.68 o
   4   8  21      128.39      140.09      6.66 o
   5   8  21       33.53       46.11      6.13 o
   6   8  21      284.47      290.67      9.96 o
   0   9  21       27.39       30.01      6.82 o
   1   9  21       54.54       73.86      5.58 o
   2   9  21        6.86       28.72      5.34 o
   3   9  21      139.14      145.12      7.91 o
   4   9  21       96.86      109.16      6.37 o
   5   9  21       52.85       76.62     10.51 o
   0  10  21       89.96      116.02     10.34 o
   1  10  21       84.65       93.57      6.63 o
   2  10  21      121.30      116.00      8.52 o
   3  10  21       79.12       98.16      6.28 o
   0   0  22        4.33       11.24      5.64 o
   1   0  22      326.46      300.26     10.30 o
   2   0  22      153.62      149.20      8.63 o
   3   0  22      389.13      331.52     13.51 o
   4   0  22       30.30       35.61      4.87 o
   5   0  22       41.35       61.64      6.35 o
   6   0  22      223.93      227.02     18.04 o
   7   0  22        0.54       12.29      6.49 o
   8   0  22        9.59       21.72      6.03 o
   0   1  22      598.80      607.99     15.46 o
   1   1  22      114.65      127.41      4.90 o
   2   1  22       94.12      112.92      6.04 o
   3   1  22      138.67      134.31      5.94 o
   4   1  22       28.73       38.18      3.76 o
   5   1  22       24.49       29.25      3.42 o
   6   1  22      157.47      158.28      7.85 o
   7   1  22       32.26       37.03      5.26 o
   8   1  22      214.32      209.26     10.06 o
   0   2  22      645.58      601.67     17.60 o
   1   2  22      159.97      154.11      5.86 o
   2   2  22       49.93       68.62      4.81 o
   3   2  22      519.90      470.28     11.41 o
   4   2  22       45.73       39.30      4.71 o
   5   2  22      204.99      202.30      8.38 o
   6   2  22       25.08       39.37      5.23 o
   7   2  22        3.89       24.40      3.31 o
   8   2  22      191.08      189.52      9.36 o
   0   3  22       40.02       48.72      5.13 o
   1   3  22      579.95      558.10     11.57 o
   2   3  22      413.46      369.87      9.42 o
   3   3  22       13.31       21.70      4.87 o
   4   3  22       25.14       30.07      3.44 o
   5   3  22       44.28       42.25      5.37 o
   6   3  22       55.20       65.98      6.20 o
   7   3  22        2.15        4.39      4.12 o
   8   3  22       34.61       37.86      4.09 o
   0   4  22        6.19        8.77      4.41 o
   1   4  22       41.99       56.10      4.38 o
   2   4  22      124.51      115.55      5.43 o
   3   4  22      277.57      278.79      9.02 o
   4   4  22      278.40      259.05     10.17 o
   5   4  22       42.49       46.22      4.15 o
   6   4  22        9.27       18.04      4.59 o
   7   4  22       17.77       22.94      5.09 o
   8   4  22       38.37       46.03      5.69 o
   0   5  22      396.42      359.09     14.80 o
   1   5  22      443.91      382.05     10.76 o
   2   5  22       26.05       36.74      4.19 o
   3   5  22      556.70      498.83     13.24 o
   4   5  22       84.38      118.75      6.90 o
   5   5  22      122.88      121.78      6.86 o
   6   5  22       22.74       41.50      5.22 o
   7   5  22      202.93      220.86      9.25 o
   0   6  22       37.52       49.07      7.93 o
   1   6  22       21.72       35.42      4.08 o
   2   6  22      128.14      116.64      6.61 o
   3   6  22       13.17       18.26      3.21 o
   4   6  22       28.65       40.34      3.98 o
   5   6  22       11.17       22.70      4.26 o
   6   6  22       30.24       52.84      4.94 o
   7   6  22        1.87       25.00      5.30 o
   0   7  22        0.10        4.24      4.52 o
   1   7  22       35.66       44.42      4.63 o
   2   7  22       79.65       95.03      6.05 o
   3   7  22       20.34       30.70      5.41 o
   4   7  22       60.35       76.65      4.76 o
   5   7  22       31.19       51.82      6.52 o
   6   7  22      145.15      183.36      8.52 o
   0   8  22        5.24       14.31      5.32 o
   1   8  22       91.10       91.87      6.24 o
   2   8  22      235.04      228.31      9.62 o
   3   8  22      174.52      173.10      8.42 o
   4   8  22        4.56       25.21      5.91 o
   5   8  22       35.28       45.01      5.46 o
   0   9  22        2.29       12.66      4.94 o
   1   9  22       70.11       77.06      6.14 o
   2   9  22       14.02       30.91      4.96 o
   3   9  22      225.52      249.01     10.27 o
   4   9  22      182.98      196.85      8.66 o
   0  10  22      179.98      207.58     13.93 o
   1  10  22       26.06       49.49      4.75 o
   2  10  22        9.75       20.62      5.14 o
   1   0  23       38.27       60.56      9.89 o
   2   0  23       19.67       32.46      3.94 o
   3   0  23      290.52      272.10     12.15 o
   4   0  23      269.97      240.99     11.90 o
   5   0  23       97.34       87.17     11.13 o
   6   0  23       36.58       64.30      7.66 o
   7   0  23       80.59       80.39     11.08 o
   8   0  23        3.20       23.97      5.25 o
   0   1  23       19.87       40.26      8.27 o
   1   1  23      241.48      228.64      7.63 o
   2   1  23      104.55      124.26      6.58 o
   3   1  23      213.71      197.34      8.37 o
   4   1  23       41.04       62.73      3.75 o
   5   1  23      175.89      164.47      7.59 o
   6   1  23       23.83       37.63      3.82 o
   7   1  23       84.50       95.45      6.34 o
   8   1  23       20.80       36.02      4.23 o
   0   2  23       76.51       97.86      6.97 o
   1   2  23       71.33       79.02      4.00 o
   2   2  23       38.00       53.78      6.64 o
   3   2  23      100.51       97.51      6.10 o
   4   2  23      113.75      102.98      6.69 o
   5   2  23       48.37       56.31      6.48 o
   6   2  23        5.34       14.30      4.29 o
   7   2  23       29.02       40.24      3.93 o
   8   2  23        4.40        9.85      4.59 o
   0   3  23       22.81       44.40      9.27 o
   1   3  23      194.38      195.18      6.63 o
   2   3  23       23.71       48.52      3.39 o
   3   3  23       29.36       43.58      5.05 o
   4   3  23      177.97      182.23      9.29 o
   5   3  23        6.35       19.48      4.87 o
   6   3  23       84.59       87.08      6.86 o
   7   3  23       21.03       23.60      5.07 o
   0   4  23       34.16       47.83      7.74 o
   1   4  23        6.40       15.37      2.91 o
   2   4  23      203.64      197.01      6.99 o
   3   4  23       52.28       58.65      4.49 o
   4   4  23      298.14      278.50      9.96 o
   5   4  23       20.74       12.60      3.15 o
   6   4  23       71.84      106.05      8.01 o
   7   4  23      119.79      139.87      9.27 o
   0   5  23      398.22      345.46     14.64 o
   1   5  23      119.00      126.52      6.35 o
   2   5  23      204.86      208.58      8.17 o
   3   5  23       36.81       52.77      5.42 o
   4   5  23       17.47       39.34      4.96 o
   5   5  23       23.74       37.62      7.26 o
   6   5  23        6.51       17.44      7.02 o
   7   5  23       13.99       25.65      5.88 o
   0   6  23       17.19       30.30      4.94 o
   1   6  23      134.91      148.82      7.05 o
   2   6  23      142.83      146.01      7.31 o
   3   6  23       98.45      110.33      7.10 o
   4   6  23        5.46       26.32      7.47 o
   5   6  23      217.40      243.86     10.26 o
   6   6  23       53.61       65.22      5.89 o
   0   7  23      180.93      175.30     11.03 o
   1   7  23       20.94       32.11      4.23 o
   2   7  23       34.42       49.13      4.46 o
   3   7  23       11.51       27.09      5.64 o
   4   7  23       40.56       63.53      6.18 o
   5   7  23       98.55       91.78      7.23 o
   0   8  23       87.54      102.42      9.54 o
   1   8  23        3.25       19.11      3.53 o
   2   8  23       35.49       48.27      5.34 o
   3   8  23       13.95       22.95      6.27 o
   4   8  23      105.50      124.10      7.22 o
   0   9  23        8.48       23.64      9.10 o
   1   9  23       32.11       55.66      5.04 o
   2   9  23      107.80      120.48      7.01 o
   3   9  23        5.56       13.16      3.13 o
   0   0  24      162.83      125.45     17.83 o
   1   0  24       15.83       30.27     12.65 o
   2   0  24       23.19       40.21     10.65 o
   3   0  24        8.72       15.64      6.88 o
   4   0  24       88.73      102.35      7.26 o
   5   0  24       46.32       59.33     11.77 o
   6   0  24       85.30       94.59      8.00 o
   7   0  24       34.00       48.21      5.57 o
   0   1  24      153.50      153.03     16.37 o
   1   1  24       28.31       56.40      7.62 o
   2   1  24       27.90       51.80      5.27 o
   3   1  24      142.28      145.79      7.30 o
   4   1  24        2.42        4.25      2.74 o
   5   1  24        3.17       13.82      7.81 o
   6   1  24       59.54       78.51      7.05 o
   7   1  24       12.07       26.31      3.52 o
   0   2  24        6.52       15.08      3.79 o
   1   2  24        8.63       25.36      4.60 o
   2   2  24        9.27       13.43      4.37 o
   3   2  24      134.82      114.65      6.66 o
   4   2  24       84.79      117.21      7.21 o
   5   2  24       78.81       89.14      6.73 o
   6   2  24       28.42       54.95      7.71 o
   7   2  24      123.59      126.80      8.69 o
   0   3  24       65.32       81.35      6.68 o
   1   3  24       54.53       63.42      4.20 o
   2   3  24      340.73      328.95      8.96 o
   3   3  24        3.50       17.08      3.55 o
   4   3  24      142.93      154.77      8.52 o
   5   3  24       70.73      108.23     11.74 o
   6   3  24       84.56       96.98      7.19 o
   7   3  24        4.96       14.80      3.90 o
   0   4  24      126.35      121.71      8.54 o
   1   4  24        8.29       12.91      2.75 o
   2   4  24      142.13      163.04      6.97 o
   3   4  24      206.66      218.51      9.11 o
   4   4  24      258.82      261.92     11.02 o
   5   4  24       40.54       51.46      5.25 o
   6   4  24       86.97       83.31      7.36 o
   7   4  24       92.14      118.92      8.54 o
   0   5  24       23.89       43.46      7.19 o
   1   5  24      142.48      145.69      6.76 o
   2   5  24        3.85        7.35      5.63 o
   3   5  24       10.17       40.32      6.54 o
   4   5  24       44.22       69.50      5.09 o
   5   5  24      122.83      130.41      6.17 o
   6   5  24      109.23      154.99     10.21 o
   0   6  24        0.28        8.68      4.01 o
   1   6  24       33.96       43.59      4.00 o
   2   6  24        4.31       15.46      3.52 o
   3   6  24       23.66       46.01      7.24 o
   4   6  24       37.24       53.28      5.41 o
   5   6  24       58.36       65.52      6.57 o
   0   7  24       32.65       43.86      7.97 o
   1   7  24       96.44      111.95      6.55 o
   2   7  24       19.69       38.42      5.14 o
   3   7  24       58.83       92.52      9.65 o
   4   7  24      196.03      244.93     10.86 o
   5   7  24      170.20      181.95      8.26 o
   0   8  24        5.27       27.49      9.08 o
   1   8  24       75.12       93.70      5.92 o
   2   8  24      108.85      122.78      6.69 o
   3   8  24       90.48      109.98      7.45 o
   0   9  24      113.57      119.16     10.48 o
   1   9  24       28.29       45.11      4.39 o
   1   0  25        1.02        5.61      4.88 o
   2   0  25      123.13      115.56     10.65 o
   3   0  25      108.52      114.26     11.02 o
   4   0  25        2.53       14.44      6.74 o
   5   0  25      681.77      664.03     21.29 o
   6   0  25       44.09       62.04      6.24 o
   7   0  25       12.17       28.99     11.22 o
   0   1  25      198.81      198.84     16.85 o
   1   1  25       26.00       43.44      5.60 o
   2   1  25       33.56       45.60      5.54 o
   3   1  25       39.92       51.40      5.79 o
   4   1  25      108.14      110.93      6.48 o
   5   1  25        1.91        8.85      5.07 o
   6   1  25      100.32      123.67      8.23 o
   7   1  25      288.23      272.38     13.00 o
   0   2  25       84.57       87.89      9.07 o
   1   2  25      202.80      196.66      7.65 o
   2   2  25        9.51       20.52      3.72 o
   3   2  25        5.71        8.63      4.51 o
   4   2  25       59.61       75.46      5.86 o
   5   2  25       47.78       65.25      7.56 o
   6   2  25       50.71       68.90      5.89 o
   0   3  25       37.31       42.02      5.28 o
   1   3  25       25.66       34.21      4.51 o
   2   3  25       72.83      109.60      9.99 o
   3   3  25       53.22       66.45      7.31 o
   4   3  25       50.02       62.47      5.89 o
   5   3  25       94.15      109.04      7.58 o
   6   3  25       15.09       39.35      5.27 o
   0   4  25       27.87       40.01      5.64 o
   1   4  25      128.91      129.44      6.02 o
   2   4  25       70.76       73.05      5.65 o
   3   4  25       16.77       49.22      9.61 o
   4   4  25       64.81       86.33      6.32 o
   5   4  25       42.62       66.78      5.79 o
   6   4  25       95.20       95.18      7.03 o
   0   5  25        0.34       21.71      8.58 o
   1   5  25       38.88       39.89      4.72 o
   2   5  25       57.98       79.61      5.26 o
   3   5  25       24.21       38.79      5.15 o
   4   5  25       34.24       45.26      5.36 o
   5   5  25       92.97      118.64      7.83 o
   0   6  25       52.86       58.82      6.36 o
   1   6  25        3.08       22.15      4.07 o
   2   6  25       32.43       53.50      7.35 o
   3   6  25       28.25       63.90      9.92 o
   4   6  25        3.50       23.06      6.77 o
   5   6  25       34.52       68.47      7.38 o
   0   7  25       47.88       67.79      6.58 o
   1   7  25      243.46      235.20      9.63 o
   2   7  25      161.99      164.68      7.76 o
   3   7  25       29.00       61.34      9.36 o
   4   7  25       18.46       44.23      4.58 o
   0   8  25       89.49      106.99      8.65 o
   1   8  25      111.38      137.60      7.20 o
   2   8  25       91.52      139.07     12.28 o
   0   0  26      200.17      188.23     25.81 o
   1   0  26       82.87      114.16     17.79 o
   2   0  26       80.73      104.68     12.19 o
   3   0  26       37.31       58.53     19.21 o
   4   0  26       13.63       25.84      8.19 o
   5   0  26      147.97      139.93     13.49 o
   6   0  26      158.52      145.26     16.76 o
   0   1  26        5.65        3.80     10.93 o
   1   1  26      241.00      237.67     11.95 o
   2   1  26       10.92       30.97      6.57 o
   3   1  26        0.31        9.14      4.30 o
   4   1  26       54.70       73.44      6.90 o
   5   1  26       24.34       43.68      7.00 o
   6   1  26       58.46       76.12      8.15 o
   0   2  26       94.31      112.94      9.88 o
   1   2  26        2.12        8.12      6.78 o
   2   2  26       29.72       49.94      8.91 o
   3   2  26      191.77      204.55      8.65 o
   4   2  26       10.63       25.85      6.73 o
   5   2  26       38.50       54.72      5.71 o
   6   2  26       33.36       62.44     10.02 o
   0   3  26       76.73       98.02     10.01 o
   1   3  26       16.50       32.47      6.32 o
   2   3  26      152.43      136.27     11.37 o
   3   3  26       41.80       66.44      5.99 o
   4   3  26        4.01       22.68      4.04 o
   5   3  26       63.97       77.30      6.16 o
   0   4  26      226.79      200.84     10.55 o
   1   4  26       37.15       54.02      9.55 o
   2   4  26        7.29       16.00      4.07 o
   3   4  26       30.28       52.54      9.62 o
   4   4  26       25.19       43.86      8.38 o
   5   4  26       10.00       28.92      9.96 o
   0   5  26       20.51       45.94      9.99 o
   1   5  26       15.58       36.57      6.53 o
   2   5  26       19.86       29.09      7.40 o
   3   5  26       80.95       93.92      7.57 o
   4   5  26       61.79       80.13      6.78 o
   0   6  26       95.56      135.27      9.17 o
   1   6  26       14.10       41.15      5.66 o
   2   6  26       51.54       73.62     10.10 o
   3   6  26        8.02       20.82      4.84 o
   4   6  26       90.57       91.71      5.32 o
   0   7  26        3.41       17.10     10.50 o
   1   7  26       34.69       61.85      5.31 o
   2   7  26      101.11      132.86      6.60 o
   1   0  27        0.77       -3.05      8.94 o
   2   0  27      151.81      204.98     13.65 o
   3   0  27        0.87       12.16      7.78 o
   4   0  27        4.82       24.67     11.53 o
   5   0  27        2.02       14.15      7.14 o
   0   1  27       52.26       57.53     13.24 o
   1   1  27       20.69       19.36      7.47 o
   2   1  27       32.15       53.97      8.62 o
   3   1  27       20.88       36.11      4.83 o
   4   1  27      122.75      144.10      9.23 o
   5   1  27       52.09       61.50      8.56 o
   0   2  27        2.22        4.40      9.74 o
   1   2  27      160.14      171.53     11.94 o
   2   2  27       20.64       36.23      6.41 o
   3   2  27      178.52      222.13     10.55 o
   4   2  27      114.07      153.01     10.13 o
   5   2  27      193.22      215.52     13.38 o
   0   3  27       35.44       78.47     16.20 o
   1   3  27       69.95       89.72      8.20 o
   2   3  27       58.21       83.49      6.68 o
   3   3  27      156.35      182.65      7.81 o
   4   3  27       13.70       37.47      8.88 o
   5   3  27       76.68      104.48     12.12 o
   0   4  27       97.84      120.75     10.27 o
   1   4  27       32.94       53.78      6.76 o
   2   4  27       44.00       61.50      7.81 o
   3   4  27       43.00       67.06      7.15 o
   4   4  27      126.04      168.97     12.30 o
   0   5  27      350.24      342.32     14.74 o
   1   5  27      169.56      175.43      7.39 o
   2   5  27       91.80      108.99      9.14 o
   3   5  27       68.45       79.87      6.77 o
   0   6  27        5.31       27.95      9.69 o
   1   6  27       71.99      102.60      8.69 o
   2   6  27       64.17       84.24      9.01 o
   0   0  28       22.44       39.37     17.45 o
   1   0  28       18.42       14.87     11.29 o
   2   0  28        1.12        5.81     10.37 o
   3   0  28      141.72      201.29     19.71 o
   4   0  28        0.77        1.13     11.35 o
   0   1  28      166.05      169.91     18.56 o
   1   1  28       15.50       24.48      8.03 o
   2   1  28       10.62       17.13      7.73 o
   3   1  28        9.84        9.04      7.81 o
   4   1  28       26.27       53.33     10.34 o
   0   2  28      273.54      300.91     22.93 o
   1   2  28       25.40       22.52      8.14 o
   2   2  28      242.61      243.90     12.59 o
   3   2  28       35.15       31.03      9.46 o
   4   2  28       45.61       41.10     12.04 o
   0   3  28       22.31       11.88     10.91 o
   1   3  28       16.38       13.22      8.11 o
   2   3  28      190.08      212.64     15.25 o
   3   3  28       38.83       39.75     11.47 o
   4   3  28      133.62      149.17      8.04 o
   0   4  28       17.07       18.77     11.91 o
   1   4  28       55.77       42.53      9.38 o
   2   4  28       41.26       68.23      7.36 o
   3   4  28       67.82       98.64      8.12 o
   0   5  28        3.35       21.16      5.01 o
   1   5  28       15.96       52.02      9.92 o
   2   5  28       97.99      107.63      8.38 o
   1   0  29       18.56       13.16     11.27 o
   2   0  29        0.17       -3.97     10.41 o
   3   0  29        3.67        1.40     11.29 o
   0   1  29      225.89      251.64     22.36 o
   1   1  29        5.14        3.14      7.35 o
   2   1  29       37.40       38.80      9.57 o
   3   1  29       92.67      119.72     11.50 o
   0   2  29       10.42        9.32     11.36 o
   1   2  29       19.97       19.17      8.53 o
   2   2  29       57.67       98.31     14.47 o
   3   2  29        9.09       20.98     10.89 o
   0   3  29       81.00       75.10     16.28 o
   1   3  29      120.24      159.89     14.85 o
   2   3  29       45.92       72.48     11.26 o
   0   4  29       18.02       28.33     13.41 o
   0   0  30       92.75       55.09     22.44 o
   1   0  30      185.23      173.89     20.25 o
   0   1  30       83.37      101.97     17.90 o
 
